# Supplementary material for: catena-Poly[[tetra­kis­(μ-penta­fluoro­benzoato-κ2 O:O′)dimolybdenum(II)]-μ-4,4′-bipyridine-κ2 N:N′]
Source: Acta Crystallogr Sect E Struct Rep Online. 2011 Aug 17;67(Pt 9):m1235–6. doi: 10.1107/S1600536811031734 (PMC3200718; doi:10.1107/S1600536811031734)
Supplement: Supplementary file 1 [file e-67-m1235-sup1.cif]

##############################################################################
#                                                                            #
# This CIF contains the data in a paper accepted for publication in          #
# Acta Crystallographica Section E. It conforms to the requirements of       #
# Notes for Authors for Acta Crystallographica Section E, and has been       #
# peer reviewed under the auspices of the IUCr Commission on Journals.       #
#                                                                            #
# Full details of the Crystallographic Information File format               #
# are given in the paper "The Crystallographic Information File (CIF):       #
# a New Standard Archive File for Crystallography" by S. R. Hall, F. H.      #
# Allen and I. D. Brown [Acta Cryst. (1991), A47, 655-685].                  #
#                                                                            #
# The current version of the core CIF dictionary is obtainable from          #
# ftp://ftp.iucr.org/pub/cif_core.dic.                                       #
#                                                                            #
# Software is freely available for graphical display of the structure(s)     #
# in this CIF. For information consult the CIF software page                 #
# http://www.iucr.org/resources/cif/software.                                #
#                                                                            #
# This file may be used for bona fide research purposes within the           #
# scientific community so long as proper attribution is given to the journal # 
# article from which it was obtained.                                        #
#                                                                            #
##############################################################################
data_global
_audit_creation_method     'SHELXL97'
_journal_date_recd_electronic     2011-07-14
_journal_date_accepted     2011-08-05
_journal_name_full     'Acta Crystallographica, Section E'
_journal_year     2011
_journal_volume     67
_journal_issue      9
_journal_page_first     m1235
_journal_page_last     m1236
_journal_paper_category     QM
_journal_coeditor_code     JJ2094
_publ_contact_author_name     'L.-J. Han'
_publ_contact_author_address
;
Department of Chemistry
tongji University
Shanghai 200092
People's Republic of China
;
_publ_contact_author_email     08hanlij@tongji.edu.cn
_publ_contact_author_phone     '0086-021-65987872'
_publ_section_title
;\
<i>catena</i>-Poly[[tetrakis(\m-pentafluorobenzoato-\k^2^<i>O</i>:<i>O'</i>)\
dimolybdenum(II)]-\m-4,4'-bipyridine-\k^2^<i>N</i>:<i>N'</i>]
;
loop_
    _publ_author_name
    _publ_author_address
    'L.-J. Han'
;
Department of Chemistry
Tongji University
Shanghai 200092
People's Republic of China
;
data_I
_audit_creation_method     SHELXL-97
_chemical_name_systematic
;
<i>catena</i>-Poly[[tetrakis(\m-pentafluorobenzoato-
\k^2^<i>O</i>:<i>O'</i>)dimolybdenum(II)]-\m-4,4'-bipyridine-
\k^2^<i>N</i>:<i>N'</i>]
;
_chemical_name_common     'Mo2(OOCC6F5)4(C10H8N2)'
_chemical_formula_moiety     'C28 F20 Mo2 O8, C10 H8 N2'
_chemical_formula_sum     'C38 H8 F20 Mo2 N2 O8'
_chemical_formula_iupac     '[Mo2 (C7 F5 O2)4 (C10 H8 N2)]'
_chemical_formula_weight     1192.34
_chemical_melting_point     ?
_symmetry_cell_setting     triclinic
_symmetry_space_group_name_H-M     'P -1'
_symmetry_space_group_name_Hall     '-P 1'
loop_
    _symmetry_equiv_pos_as_xyz
    'x, y, z'
    '-x, -y, -z'
_cell_length_a     8.8858(8)
_cell_length_b     9.9311(9)
_cell_length_c     11.1978(10)
_cell_angle_alpha     101.1580(10)
_cell_angle_beta     94.6970(10)
_cell_angle_gamma     99.0920(10)
_cell_volume     950.83(15)
_cell_formula_units_Z     1
_cell_measurement_reflns_used     4122
_cell_measurement_theta_min     2.52
_cell_measurement_theta_max     27.57
_cell_measurement_temperature     293(2)
_exptl_crystal_description     block
_exptl_crystal_colour     'yellow'
_exptl_crystal_size_max     0.20
_exptl_crystal_size_mid     0.18
_exptl_crystal_size_min     0.15
_exptl_crystal_density_diffrn     2.082
_exptl_crystal_density_meas     ?
_exptl_crystal_density_method     'not measured'
_exptl_crystal_F_000     578
_exptl_absorpt_coefficient_mu     0.817
_exptl_absorpt_correction_type     multi-scan
_exptl_absorpt_process_details     '(SADABS; Sheldrick, 2004)'
_exptl_absorpt_correction_T_min     0.849
_exptl_absorpt_correction_T_max     0.884
_exptl_special_details     ?
_diffrn_ambient_temperature     293(2)
_diffrn_radiation_type     MoK\a
_diffrn_radiation_wavelength     0.71073
_diffrn_radiation_source     'fine-focus sealed tube'
_diffrn_radiation_monochromator     graphite
_diffrn_measurement_device_type     'Bruker APEXII CCD '
_diffrn_measurement_method     \w
_diffrn_detector_area_resol_mean     ?
_diffrn_reflns_number     4937
_diffrn_reflns_av_R_equivalents     0.0128
_diffrn_reflns_av_sigmaI/netI     0.0220
_diffrn_reflns_theta_min     2.12
_diffrn_reflns_theta_max     25.00
_diffrn_reflns_theta_full     25.00
_diffrn_measured_fraction_theta_max     0.982
_diffrn_measured_fraction_theta_full     0.982
_diffrn_reflns_limit_h_min     -8
_diffrn_reflns_limit_h_max     10
_diffrn_reflns_limit_k_min     -11
_diffrn_reflns_limit_k_max     11
_diffrn_reflns_limit_l_min     -13
_diffrn_reflns_limit_l_max     12
_diffrn_standards_number     0
_diffrn_standards_interval_count     ?
_diffrn_standards_interval_time     ?
_diffrn_standards_decay_%     ?
_refine_special_details
;
Refinement of <i>F</i>^2^ against ALL reflections. The weighted <i>R</i>-factor
<i>wR</i> and goodness of fit <i>S</i> are based on <i>F</i>^2^, conventional
<i>R</i>-factors <i>R</i> are based on <i>F</i>, with <i>F</i> set to zero for
negative <i>F</i>^2^. The threshold expression of <i>F</i>^2^ >
\s(<i>F</i>^2^) is used only for calculating <i>R</i>-factors(gt) <i>etc</i>.
and is not relevant to the choice of reflections for refinement.
<i>R</i>-factors based on <i>F</i>^2^ are statistically about twice as large
as those based on <i>F</i>, and <i>R</i>- factors based on ALL data will be
even larger.
;
_reflns_number_total     3294
_reflns_number_gt     3072
_reflns_threshold_expression     I>2sigma(I)
_refine_ls_structure_factor_coef     Fsqd
_refine_ls_matrix_type     full
_refine_ls_R_factor_all     0.0262
_refine_ls_R_factor_gt     0.0239
_refine_ls_wR_factor_gt     0.0592
_refine_ls_wR_factor_ref     0.0606
_refine_ls_goodness_of_fit_ref     1.012
_refine_ls_restrained_S_all     1.012
_refine_ls_number_reflns     3294
_refine_ls_number_parameters     316
_refine_ls_number_restraints     0
_refine_ls_hydrogen_treatment     constr
_refine_ls_weighting_scheme     calc
_refine_ls_weighting_details
         'calc w=1/[\s^2^(Fo^2^)+(0.0323P)^2^+0.6373P] where P=(Fo^2^+2Fc^2^)/3'
_atom_sites_solution_hydrogens     geom
_atom_sites_solution_primary     direct
_atom_sites_solution_secondary     difmap
_refine_ls_shift/su_max     0.001
_refine_ls_shift/su_mean     0.000
_refine_diff_density_max     0.319
_refine_diff_density_min     -0.465
_refine_ls_extinction_method     none
_refine_ls_extinction_coef     ?
loop_
    _atom_type_symbol
    _atom_type_description
    _atom_type_scat_dispersion_real
    _atom_type_scat_dispersion_imag
    _atom_type_scat_source
    'C' 'C' 0.0033 0.0016
                         'International Tables Vol C Tables 4.2.6.8 and 6.1.1.4'
    'H' 'H' 0.0000 0.0000
                         'International Tables Vol C Tables 4.2.6.8 and 6.1.1.4'
    'F' 'F' 0.0171 0.0103
                         'International Tables Vol C Tables 4.2.6.8 and 6.1.1.4'
    'Mo' 'Mo' -1.6832 0.6857
                         'International Tables Vol C Tables 4.2.6.8 and 6.1.1.4'
    'N' 'N' 0.0061 0.0033
                         'International Tables Vol C Tables 4.2.6.8 and 6.1.1.4'
    'O' 'O' 0.0106 0.0060
                         'International Tables Vol C Tables 4.2.6.8 and 6.1.1.4'
_computing_data_collection     'APEX2 (Bruker, 2004)'
_computing_cell_refinement     'SAINT-Plus (Bruker, 2001)'
_computing_data_reduction     'SAINT-Plus (Bruker, 2001)'
_computing_structure_solution     'SHELXS97 (Sheldrick, 2008)'
_computing_structure_refinement     'SHELXL97 (Sheldrick, 2008)'
_computing_molecular_graphics     'XP in SHELXTL (Sheldrick, 2008)'
_computing_publication_material     'SHELXL97 (Sheldrick, 2008)'
loop_
    _atom_site_type_symbol
    _atom_site_label
    _atom_site_fract_x
    _atom_site_fract_y
    _atom_site_fract_z
    _atom_site_U_iso_or_equiv
    _atom_site_adp_type
    _atom_site_calc_flag
    _atom_site_refinement_flags
    _atom_site_occupancy
    _atom_site_symmetry_multiplicity
    _atom_site_disorder_assembly
    _atom_site_disorder_group
    Mo Mo1 0.94356(2) 0.58128(2) 0.480838(17) 0.02757(8) Uani d . 1 1 . .
    F F11 0.46291(19) 0.34697(17) 0.29542(17) 0.0569(4) Uani d . 1 1 . .
    F F12 0.2509(2) 0.1493(2) 0.1523(2) 0.0712(5) Uani d . 1 1 . .
    F F13 0.3174(2) -0.10294(19) 0.05942(18) 0.0682(5) Uani d . 1 1 . .
    F F14 0.6015(2) -0.15799(17) 0.11139(18) 0.0662(5) Uani d . 1 1 . .
    F F15 0.81465(19) 0.03236(17) 0.25713(17) 0.0568(4) Uani d . 1 1 . .
    F F31 1.0522(2) 0.7439(2) 0.89717(17) 0.0701(5) Uani d . 1 1 . .
    F F32 0.9848(3) 0.8073(2) 1.13037(18) 0.0825(6) Uani d . 1 1 . .
    F F33 0.7539(2) 0.6435(2) 1.20533(14) 0.0708(6) Uani d . 1 1 . .
    F F34 0.5986(3) 0.4110(2) 1.05142(19) 0.0823(6) Uani d . 1 1 . .
    F F35 0.6643(2) 0.3488(2) 0.81764(17) 0.0770(6) Uani d . 1 1 . .
    O O1 0.75702(18) 0.43333(16) 0.38004(15) 0.0332(4) Uani d . 1 1 . .
    O O2 0.87528(19) 0.26377(17) 0.42436(15) 0.0345(4) Uani d . 1 1 . .
    O O5 0.85431(19) 0.59500(18) 0.65400(15) 0.0355(4) Uani d . 1 1 . .
    O O6 1.03083(19) 0.58024(17) 0.31053(15) 0.0352(4) Uani d . 1 1 . .
    C C1 0.7665(3) 0.3051(3) 0.3681(2) 0.0330(5) Uani d . 1 1 . .
    C C3 0.8955(3) 0.5167(3) 0.7219(2) 0.0325(5) Uani d . 1 1 . .
    C C11 0.6483(3) 0.1984(3) 0.2857(2) 0.0341(5) Uani d . 1 1 . .
    C C12 0.5018(3) 0.2234(3) 0.2528(2) 0.0391(6) Uani d . 1 1 . .
    C C13 0.3913(3) 0.1235(3) 0.1796(3) 0.0456(7) Uani d . 1 1 . .
    C C14 0.4231(3) -0.0065(3) 0.1325(3) 0.0467(7) Uani d . 1 1 . .
    C C15 0.5677(3) -0.0340(3) 0.1609(2) 0.0437(6) Uani d . 1 1 . .
    C C16 0.6762(3) 0.0656(3) 0.2357(2) 0.0382(6) Uani d . 1 1 . .
    C C31 0.8594(3) 0.5460(3) 0.8527(2) 0.0346(5) Uani d . 1 1 . .
    C C32 0.9392(3) 0.6610(3) 0.9340(2) 0.0428(6) Uani d . 1 1 . .
    C C33 0.9070(4) 0.6945(3) 1.0538(2) 0.0497(7) Uani d . 1 1 . .
    C C34 0.7909(3) 0.6100(3) 1.0917(2) 0.0480(7) Uani d . 1 1 . .
    C C35 0.7115(3) 0.4929(3) 1.0133(3) 0.0502(7) Uani d . 1 1 . .
    C C36 0.7458(3) 0.4611(3) 0.8941(2) 0.0437(6) Uani d . 1 1 . .
    N N1 0.2434(3) 0.2426(2) 0.5169(2) 0.0434(5) Uani d . 1 1 . .
    C C51 0.3883(4) 0.2800(3) 0.5640(2) 0.0498(7) Uani d . 1 1 . .
    H H51A 0.4226 0.3727 0.6027 0.060 Uiso calc R 1 1 . .
    C C52 0.1981(3) 0.1097(3) 0.4617(3) 0.0555(8) Uani d . 1 1 . .
    H H52A 0.0966 0.0810 0.4270 0.067 Uiso calc R 1 1 . .
    C C53 0.2934(3) 0.0113(3) 0.4527(3) 0.0540(8) Uani d . 1 1 . .
    H H53A 0.2554 -0.0805 0.4130 0.065 Uiso calc R 1 1 . .
    C C54 0.4463(3) 0.0507(3) 0.5034(2) 0.0377(6) Uani d . 1 1 . .
    C C55 0.4927(3) 0.1900(3) 0.5594(2) 0.0467(7) Uani d . 1 1 . .
    H H55A 0.5938 0.2230 0.5938 0.056 Uiso calc R 1 1 . .
loop_
    _atom_site_aniso_label
    _atom_site_aniso_U_11
    _atom_site_aniso_U_22
    _atom_site_aniso_U_33
    _atom_site_aniso_U_12
    _atom_site_aniso_U_13
    _atom_site_aniso_U_23
    Mo1 0.03074(12) 0.03149(12) 0.02725(12) 0.01909(8) 0.00822(8) 0.00964(8)
    F11 0.0419(9) 0.0543(10) 0.0761(12) 0.0260(8) 0.0033(8) 0.0049(9)
    F12 0.0397(9) 0.0805(13) 0.0925(14) 0.0211(9) -0.0114(9) 0.0154(11)
    F13 0.0585(11) 0.0614(11) 0.0735(12) -0.0033(9) -0.0153(10) 0.0079(9)
    F14 0.0698(12) 0.0416(9) 0.0795(13) 0.0163(9) -0.0058(10) -0.0049(9)
    F15 0.0458(9) 0.0479(9) 0.0739(12) 0.0251(8) -0.0035(8) -0.0034(8)
    F31 0.0668(12) 0.0753(13) 0.0585(11) -0.0139(10) 0.0155(9) 0.0085(9)
    F32 0.1018(17) 0.0801(14) 0.0504(11) 0.0059(12) 0.0050(11) -0.0135(10)
    F33 0.0872(14) 0.1141(16) 0.0306(8) 0.0598(12) 0.0245(9) 0.0213(9)
    F34 0.0797(14) 0.1097(17) 0.0669(12) 0.0041(12) 0.0374(11) 0.0393(12)
    F35 0.0870(15) 0.0773(13) 0.0534(11) -0.0205(11) 0.0149(10) 0.0069(10)
    O1 0.0319(9) 0.0335(9) 0.0390(9) 0.0169(7) 0.0043(7) 0.0098(7)
    O2 0.0357(9) 0.0349(9) 0.0375(9) 0.0162(7) 0.0044(7) 0.0108(7)
    O5 0.0391(9) 0.0449(10) 0.0318(9) 0.0260(8) 0.0126(7) 0.0124(7)
    O6 0.0403(10) 0.0412(9) 0.0334(9) 0.0225(8) 0.0121(7) 0.0153(7)
    C1 0.0331(13) 0.0395(13) 0.0328(12) 0.0160(11) 0.0105(10) 0.0123(10)
    C3 0.0317(12) 0.0401(13) 0.0312(12) 0.0150(11) 0.0092(10) 0.0116(10)
    C11 0.0344(13) 0.0394(13) 0.0339(12) 0.0131(11) 0.0097(10) 0.0131(10)
    C12 0.0380(14) 0.0440(14) 0.0426(14) 0.0178(12) 0.0109(11) 0.0162(12)
    C13 0.0342(14) 0.0573(17) 0.0504(16) 0.0141(13) 0.0022(12) 0.0196(14)
    C14 0.0457(16) 0.0500(16) 0.0420(15) 0.0011(13) -0.0020(13) 0.0126(13)
    C15 0.0505(16) 0.0375(14) 0.0441(15) 0.0117(12) 0.0056(13) 0.0079(12)
    C16 0.0351(13) 0.0423(14) 0.0419(14) 0.0151(11) 0.0053(11) 0.0132(11)
    C31 0.0365(13) 0.0452(14) 0.0298(12) 0.0206(11) 0.0109(10) 0.0128(11)
    C32 0.0408(15) 0.0538(16) 0.0387(14) 0.0140(13) 0.0112(12) 0.0141(12)
    C33 0.0576(18) 0.0579(17) 0.0334(14) 0.0234(15) 0.0003(13) 0.0008(13)
    C34 0.0540(17) 0.076(2) 0.0283(13) 0.0404(16) 0.0159(12) 0.0177(14)
    C35 0.0463(16) 0.073(2) 0.0427(16) 0.0201(15) 0.0188(13) 0.0262(15)
    C36 0.0443(15) 0.0543(16) 0.0357(14) 0.0124(13) 0.0101(12) 0.0117(12)
    N1 0.0503(14) 0.0533(14) 0.0405(12) 0.0343(11) 0.0176(11) 0.0187(10)
    C51 0.0609(19) 0.0551(17) 0.0396(15) 0.0382(15) 0.0052(13) 0.0025(13)
    C52 0.0399(16) 0.0552(18) 0.084(2) 0.0259(14) 0.0165(15) 0.0281(17)
    C53 0.0416(16) 0.0402(15) 0.090(2) 0.0202(13) 0.0163(15) 0.0234(15)
    C54 0.0446(15) 0.0458(14) 0.0363(13) 0.0264(12) 0.0179(11) 0.0211(11)
    C55 0.0491(16) 0.0586(17) 0.0360(14) 0.0320(14) 0.0019(12) 0.0018(12)
_geom_special_details
;
All e.s.d.'s (except the e.s.d. in the dihedral angle between two l.s. planes)
are estimated using the full covariance matrix. The cell e.s.d.'s are taken
into account individually in the estimation of e.s.d.'s in distances, angles
and torsion angles; correlations between e.s.d.'s in cell parameters are only
used when they are defined by crystal symmetry. An approximate (isotropic)
treatment of cell e.s.d.'s is used for estimating e.s.d.'s involving l.s.
planes.
;
loop_
    _geom_bond_atom_site_label_1
    _geom_bond_atom_site_label_2
    _geom_bond_site_symmetry_2
    _geom_bond_distance
    _geom_bond_publ_flag
    Mo1 O2 2_766 2.0955(17) ?
    Mo1 O1 . 2.1124(17) y
    Mo1 O6 . 2.1155(16) y
    Mo1 Mo1 2_766 2.1227(4) y
    Mo1 O5 . 2.1427(16) y
    Mo1 N1 2_666 2.594(2) ?
    F11 C12 . 1.337(3) ?
    F12 C13 . 1.335(3) ?
    F13 C14 . 1.325(3) ?
    F14 C15 . 1.340(3) ?
    F15 C16 . 1.338(3) ?
    F31 C32 . 1.338(3) ?
    F32 C33 . 1.325(3) ?
    F33 C34 . 1.333(3) ?
    F34 C35 . 1.341(3) ?
    F35 C36 . 1.333(3) ?
    O1 C1 . 1.272(3) ?
    O2 C1 . 1.274(3) ?
    O2 Mo1 2_766 2.0955(17) ?
    O5 C3 . 1.261(3) ?
    O6 C3 2_766 1.261(3) ?
    C1 C11 . 1.480(3) ?
    C3 O6 2_766 1.261(3) ?
    C3 C31 . 1.508(3) ?
    C11 C12 . 1.397(3) ?
    C11 C16 . 1.398(3) ?
    C12 C13 . 1.366(4) ?
    C13 C14 . 1.379(4) ?
    C14 C15 . 1.379(4) ?
    C15 C16 . 1.362(4) ?
    C31 C32 . 1.368(4) ?
    C31 C36 . 1.379(4) ?
    C32 C33 . 1.383(4) ?
    C33 C34 . 1.373(4) ?
    C34 C35 . 1.365(4) ?
    C35 C36 . 1.381(4) ?
    N1 C51 . 1.318(4) ?
    N1 C52 . 1.327(4) ?
    C51 C55 . 1.383(4) ?
    C51 H51A . 0.9300 ?
    C52 C53 . 1.385(4) ?
    C52 H52A . 0.9300 ?
    C53 C54 . 1.393(4) ?
    C53 H53A . 0.9300 ?
    C54 C55 . 1.385(4) ?
    C54 C54 2_656 1.489(5) ?
    C55 H55A . 0.9300 ?
loop_
    _geom_angle_atom_site_label_1
    _geom_angle_atom_site_label_2
    _geom_angle_atom_site_label_3
    _geom_angle_site_symmetry_1
    _geom_angle_site_symmetry_3
    _geom_angle
    _geom_angle_publ_flag
    O2 Mo1 O1 2_766 . 176.82(6) ?
    O2 Mo1 O6 2_766 . 92.90(7) ?
    O1 Mo1 O6 . . 85.79(7) ?
    O2 Mo1 Mo1 2_766 2_766 92.41(4) ?
    O1 Mo1 Mo1 . 2_766 90.57(4) ?
    O6 Mo1 Mo1 . 2_766 93.70(4) ?
    O2 Mo1 O5 2_766 . 85.43(7) ?
    O1 Mo1 O5 . . 95.73(7) ?
    O6 Mo1 O5 . . 176.63(6) ?
    Mo1 Mo1 O5 2_766 . 89.29(4) ?
    C1 O1 Mo1 . . 117.52(15) ?
    C1 O2 Mo1 . 2_766 116.51(15) ?
    C3 O5 Mo1 . . 117.24(14) ?
    C3 O6 Mo1 2_766 . 114.32(14) ?
    O1 C1 O2 . . 122.5(2) ?
    O1 C1 C11 . . 119.5(2) ?
    O2 C1 C11 . . 118.0(2) ?
    O5 C3 O6 . 2_766 124.7(2) ?
    O5 C3 C31 . . 117.2(2) ?
    O6 C3 C31 2_766 . 118.1(2) ?
    C12 C11 C16 . . 115.6(2) ?
    C12 C11 C1 . . 122.4(2) ?
    C16 C11 C1 . . 122.0(2) ?
    F11 C12 C13 . . 117.1(2) ?
    F11 C12 C11 . . 120.6(2) ?
    C13 C12 C11 . . 122.3(2) ?
    F12 C13 C12 . . 121.0(3) ?
    F12 C13 C14 . . 118.7(3) ?
    C12 C13 C14 . . 120.3(2) ?
    F13 C14 C15 . . 120.5(3) ?
    F13 C14 C13 . . 120.6(3) ?
    C15 C14 C13 . . 119.0(3) ?
    F14 C15 C16 . . 120.4(2) ?
    F14 C15 C14 . . 119.3(3) ?
    C16 C15 C14 . . 120.3(2) ?
    F15 C16 C15 . . 116.8(2) ?
    F15 C16 C11 . . 120.6(2) ?
    C15 C16 C11 . . 122.5(2) ?
    C32 C31 C36 . . 118.0(2) ?
    C32 C31 C3 . . 119.8(2) ?
    C36 C31 C3 . . 122.2(2) ?
    F31 C32 C31 . . 119.4(2) ?
    F31 C32 C33 . . 118.7(3) ?
    C31 C32 C33 . . 121.9(3) ?
    F32 C33 C34 . . 120.4(3) ?
    F32 C33 C32 . . 120.8(3) ?
    C34 C33 C32 . . 118.9(3) ?
    F33 C34 C35 . . 119.8(3) ?
    F33 C34 C33 . . 119.8(3) ?
    C35 C34 C33 . . 120.5(2) ?
    F34 C35 C34 . . 119.9(3) ?
    F34 C35 C36 . . 120.3(3) ?
    C34 C35 C36 . . 119.8(3) ?
    F35 C36 C31 . . 119.9(2) ?
    F35 C36 C35 . . 119.0(3) ?
    C31 C36 C35 . . 121.0(3) ?
    C51 N1 C52 . . 116.5(2) ?
    N1 C51 C55 . . 124.1(3) ?
    N1 C51 H51A . . 117.9 ?
    C55 C51 H51A . . 117.9 ?
    N1 C52 C53 . . 123.8(3) ?
    N1 C52 H52A . . 118.1 ?
    C53 C52 H52A . . 118.1 ?
    C52 C53 C54 . . 119.7(3) ?
    C52 C53 H53A . . 120.2 ?
    C54 C53 H53A . . 120.2 ?
    C55 C54 C53 . . 116.0(2) ?
    C55 C54 C54 . 2_656 122.0(3) ?
    C53 C54 C54 . 2_656 122.0(3) ?
    C51 C55 C54 . . 119.9(3) ?
    C51 C55 H55A . . 120.1 ?
    C54 C55 H55A . . 120.1 ?
loop_
    _geom_torsion_atom_site_label_1
    _geom_torsion_atom_site_label_2
    _geom_torsion_atom_site_label_3
    _geom_torsion_atom_site_label_4
    _geom_torsion_site_symmetry_1
    _geom_torsion_site_symmetry_2
    _geom_torsion_site_symmetry_3
    _geom_torsion_site_symmetry_4
    _geom_torsion
    _geom_torsion_publ_flag
    O6 Mo1 O1 C1 . . . . 91.22(16) ?
    Mo1 Mo1 O1 C1 2_766 . . . -2.45(16) ?
    O5 Mo1 O1 C1 . . . . -91.80(16) ?
    O2 Mo1 O5 C3 2_766 . . . -89.66(18) ?
    O1 Mo1 O5 C3 . . . . 93.32(18) ?
    Mo1 Mo1 O5 C3 2_766 . . . 2.82(18) ?
    O2 Mo1 O6 C3 2_766 . . 2_766 98.99(17) ?
    O1 Mo1 O6 C3 . . . 2_766 -83.91(17) ?
    Mo1 Mo1 O6 C3 2_766 . . 2_766 6.38(17) ?
    Mo1 O1 C1 O2 . . . . 7.3(3) ?
    Mo1 O1 C1 C11 . . . . -172.39(15) ?
    Mo1 O2 C1 O1 2_766 . . . -8.4(3) ?
    Mo1 O2 C1 C11 2_766 . . . 171.27(15) ?
    Mo1 O5 C3 O6 . . . 2_766 -9.2(3) ?
    Mo1 O5 C3 C31 . . . . 168.03(16) ?
    O1 C1 C11 C12 . . . . -22.4(3) y
    O2 C1 C11 C12 . . . . 157.9(2) ?
    O1 C1 C11 C16 . . . . 157.6(2) ?
    O2 C1 C11 C16 . . . . -22.1(3) y
    C16 C11 C12 F11 . . . . -179.9(2) ?
    C1 C11 C12 F11 . . . . 0.0(4) ?
    C16 C11 C12 C13 . . . . 2.0(4) ?
    C1 C11 C12 C13 . . . . -178.1(2) ?
    F11 C12 C13 F12 . . . . 0.0(4) ?
    C11 C12 C13 F12 . . . . 178.2(2) ?
    F11 C12 C13 C14 . . . . -179.9(2) ?
    C11 C12 C13 C14 . . . . -1.8(4) ?
    F12 C13 C14 F13 . . . . 1.4(4) ?
    C12 C13 C14 F13 . . . . -178.6(2) ?
    F12 C13 C14 C15 . . . . -179.6(3) ?
    C12 C13 C14 C15 . . . . 0.3(4) ?
    F13 C14 C15 F14 . . . . 1.7(4) ?
    C13 C14 C15 F14 . . . . -177.2(3) ?
    F13 C14 C15 C16 . . . . 179.7(2) ?
    C13 C14 C15 C16 . . . . 0.8(4) ?
    F14 C15 C16 F15 . . . . -0.7(4) ?
    C14 C15 C16 F15 . . . . -178.7(2) ?
    F14 C15 C16 C11 . . . . 177.5(2) ?
    C14 C15 C16 C11 . . . . -0.5(4) ?
    C12 C11 C16 F15 . . . . 177.3(2) ?
    C1 C11 C16 F15 . . . . -2.7(4) ?
    C12 C11 C16 C15 . . . . -0.8(4) ?
    C1 C11 C16 C15 . . . . 179.2(2) ?
    O5 C3 C31 C32 . . . . -72.1(3) y
    O6 C3 C31 C32 2_766 . . . 105.4(3) ?
    O5 C3 C31 C36 . . . . 107.0(3) ?
    O6 C3 C31 C36 2_766 . . . -75.6(3) y
    C36 C31 C32 F31 . . . . 178.7(2) ?
    C3 C31 C32 F31 . . . . -2.2(4) ?
    C36 C31 C32 C33 . . . . -1.2(4) ?
    C3 C31 C32 C33 . . . . 177.9(2) ?
    F31 C32 C33 F32 . . . . 0.9(4) ?
    C31 C32 C33 F32 . . . . -179.3(3) ?
    F31 C32 C33 C34 . . . . 179.8(2) ?
    C31 C32 C33 C34 . . . . -0.3(4) ?
    F32 C33 C34 F33 . . . . 1.7(4) ?
    C32 C33 C34 F33 . . . . -177.3(2) ?
    F32 C33 C34 C35 . . . . -179.4(3) ?
    C32 C33 C34 C35 . . . . 1.7(4) ?
    F33 C34 C35 F34 . . . . -1.1(4) ?
    C33 C34 C35 F34 . . . . 179.9(3) ?
    F33 C34 C35 C36 . . . . 177.4(3) ?
    C33 C34 C35 C36 . . . . -1.5(4) ?
    C32 C31 C36 F35 . . . . 179.4(2) ?
    C3 C31 C36 F35 . . . . 0.3(4) ?
    C32 C31 C36 C35 . . . . 1.3(4) ?
    C3 C31 C36 C35 . . . . -177.8(2) ?
    F34 C35 C36 F35 . . . . 0.5(4) ?
    C34 C35 C36 F35 . . . . -178.0(3) ?
    F34 C35 C36 C31 . . . . 178.6(3) ?
    C34 C35 C36 C31 . . . . 0.0(4) ?
    C52 N1 C51 C55 . . . . -0.3(4) ?
    C51 N1 C52 C53 . . . . 0.6(4) ?
    N1 C52 C53 C54 . . . . -0.1(5) ?
    C52 C53 C54 C55 . . . . -0.7(4) ?
    C52 C53 C54 C54 . . . 2_656 179.9(3) ?
    N1 C51 C55 C54 . . . . -0.5(4) ?
    C53 C54 C55 C51 . . . . 1.0(4) ?
    C54 C54 C55 C51 2_656 . . . -179.6(3) ?
loop_
    _geom_hbond_atom_site_label_D
    _geom_hbond_atom_site_label_H
    _geom_hbond_atom_site_label_A
    _geom_hbond_site_symmetry_A
    _geom_hbond_distance_DH
    _geom_hbond_distance_HA
    _geom_hbond_distance_DA
    _geom_hbond_angle_DHA
    _geom_hbond_publ_flag
    C55 H55A F35 1_555 0.93 2.55 3.152(2) 122.40 y
    C51 H51A F33 2_667 0.93 2.78 2.987(3) 93.86 y
