# Supplementary material for: catena-Poly[[tetra­kis­(μ-penta­fluoro­benzoato-κ2 O:O′)dimolybdenum(II)]-μ-4,4′-bipyridine-κ2 N:N′]
Source: Acta Crystallogr Sect E Struct Rep Online. 2011 Aug 17;67(Pt 9):m1235–6. doi: 10.1107/S1600536811031734 (PMC3200718; doi:10.1107/S1600536811031734)
Supplement: Supplementary file 2 [file e-67-m1235-Isup2.hkl]

# 
# h,k,l, Fc-squared, Fo-squared, sigma(Fo-squared) and status flag 
# 
data_I
_shelx_title ' I in  P-1' 
_shelx_refln_list_code          4 
_shelx_F_calc_maximum      228.16 
_exptl_crystal_F_000       578.00 
_reflns_d_resolution_high  0.8409 
 
loop_ 
 _symmetry_equiv_pos_as_xyz 
 'x, y, z' 
 '-x, -y, -z' 
 
_cell_length_a     8.8858 
_cell_length_b     9.9311 
_cell_length_c    11.1978 
_cell_angle_alpha 101.158 
_cell_angle_beta   94.697 
_cell_angle_gamma  99.092 
 
_shelx_F_squared_multiplier     1.000 
 
loop_ 
 _refln_index_h 
 _refln_index_k 
 _refln_index_l 
 _refln_F_squared_calc 
 _refln_F_squared_meas 
 _refln_F_squared_sigma 
 _refln_observed_status 
   2   0   0      496.09      461.57      8.71 o 
   3   0   0     1172.54     1126.46     19.15 o 
   4   0   0      708.10      703.91     14.01 o 
   5   0   0        3.20        1.02      1.99 o 
   6   0   0     1169.61     1233.63     23.79 o 
   7   0   0      551.41      558.70     14.87 o 
   8   0   0      283.24      303.63      8.26 o 
   9   0   0      360.39      366.22     14.62 o 
  10   0   0      328.19      351.24     15.64 o 
 -10   1   0      121.00      145.06     10.59 o 
  -9   1   0      355.78      389.70     15.28 o 
  -8   1   0      149.46      149.01      5.96 o 
  -7   1   0      524.75      526.20     13.96 o 
  -6   1   0     2018.32     1959.34     33.82 o 
  -5   1   0     4586.16     4804.17     73.09 o 
  -4   1   0      625.20      715.22     14.01 o 
  -3   1   0      190.37      204.33      3.98 o 
  -2   1   0      105.86       95.15      3.46 o 
  -1   1   0     8716.98     9310.94    140.83 o 
   0   1   0     6976.07     7028.52    141.32 o 
   1   1   0    23412.14    21982.83    324.30 o 
   2   1   0     4040.44     3662.07     54.75 o 
   3   1   0     1745.07     1751.94     28.63 o 
   5   1   0      600.50      621.81     14.26 o 
   6   1   0      163.69      180.51      8.25 o 
   7   1   0      434.23      433.18     16.60 o 
   8   1   0        0.97        2.72      2.57 o 
   9   1   0      289.61      324.66     13.85 o 
  10   1   0      649.91      695.30     22.36 o 
 -10   2   0        0.55        3.82      4.64 o 
  -9   2   0       43.79       47.78      6.42 o 
  -8   2   0      806.16      784.70     13.89 o 
  -7   2   0      856.53      844.95     18.69 o 
  -6   2   0      362.54      407.27     11.00 o 
  -5   2   0      297.58      243.89      5.38 o 
  -4   2   0     3199.87     3213.74     60.54 o 
  -3   2   0     1378.08     1423.00     23.58 o 
  -2   2   0     9039.47     9492.11    144.14 o 
  -1   2   0       75.32       71.25      2.17 o 
   0   2   0     1398.85     1435.94     23.53 o 
   1   2   0      934.23      883.14     14.66 o 
   2   2   0     2654.48     2658.97     41.46 o 
   3   2   0     1686.73     1661.58     28.06 o 
   4   2   0     1727.94     1754.28     30.41 o 
   5   2   0      217.79      196.96      7.64 o 
   6   2   0       10.81        6.85      2.38 o 
   7   2   0     1054.71     1071.25     17.08 o 
   8   2   0      426.28      408.20     10.02 o 
   9   2   0       98.68       98.16      5.85 o 
 -10   3   0      103.10      113.38      9.42 o 
  -9   3   0       57.53       65.04      7.28 o 
  -8   3   0      115.75       94.43      7.54 o 
  -7   3   0      442.53      425.61     12.22 o 
  -6   3   0      394.33      354.93      7.31 o 
  -5   3   0     1548.76     1542.67     25.72 o 
  -4   3   0      570.04      540.72     12.02 o 
  -3   3   0     3279.86     3612.41     55.21 o 
  -2   3   0     6688.22     6935.82    101.56 o 
  -1   3   0       99.74      104.08      3.05 o 
   0   3   0      142.96      124.68      3.47 o 
   1   3   0      742.00      736.77      7.95 o 
   2   3   0     5152.50     5105.59     54.31 o 
   3   3   0     6318.23     6423.49    100.77 o 
   4   3   0      877.80      799.87     12.02 o 
   5   3   0      851.04      828.84     15.05 o 
   6   3   0      273.83      290.42      7.72 o 
   7   3   0      122.15      126.72      5.59 o 
   8   3   0      287.04      270.12     14.44 o 
   9   3   0        6.89        6.47      3.03 o 
 -10   4   0      264.17      324.91     15.43 o 
  -9   4   0      243.66      255.13     12.84 o 
  -8   4   0       11.92       11.31      4.13 o 
  -7   4   0        2.61        3.65      2.90 o 
  -5   4   0      405.08      386.18     10.54 o 
  -4   4   0     2760.02     2894.09     46.40 o 
  -3   4   0     2572.52     2648.33     42.48 o 
  -2   4   0     3461.25     3596.11    125.04 o 
  -1   4   0     1105.61     1101.24     14.36 o 
   0   4   0      964.75      891.83     12.35 o 
   1   4   0      701.92      634.34      7.37 o 
   2   4   0     1327.62     1406.72     18.59 o 
   3   4   0        0.62        0.53      1.35 o 
   4   4   0     1031.59     1043.80     15.07 o 
   5   4   0        1.53        0.24      2.26 o 
   6   4   0      276.51      307.47      9.68 o 
   7   4   0      547.29      544.16     11.72 o 
   8   4   0      150.40      148.42      6.72 o 
   9   4   0       13.60       10.83      3.37 o 
 -10   5   0      542.46      613.71     21.39 o 
  -9   5   0      974.44     1026.78     26.89 o 
  -8   5   0      241.99      287.17     12.17 o 
  -7   5   0       38.40       45.76      5.53 o 
  -6   5   0        2.65        3.31      2.65 o 
  -5   5   0       83.69       81.90      5.45 o 
  -4   5   0     2489.60     2530.42     42.12 o 
  -3   5   0     1450.68     1504.80     19.59 o 
  -2   5   0     3601.15     3806.38     99.45 o 
  -1   5   0       38.16       20.37      3.08 o 
   0   5   0     3511.38     3357.71     38.35 o 
   1   5   0     2479.14     2323.73     32.68 o 
   2   5   0     1285.39     1381.06     17.46 o 
   3   5   0       28.96       29.80      2.44 o 
   4   5   0       40.05       30.92      2.97 o 
   5   5   0       78.53       68.53      4.76 o 
   6   5   0       50.65       72.77      4.71 o 
   7   5   0      230.67      251.19     14.39 o 
   8   5   0       83.15       73.50      7.44 o 
  -9   6   0      912.01      990.21     26.23 o 
  -8   6   0      374.27      436.00     15.38 o 
  -7   6   0      582.10      587.63     16.45 o 
  -6   6   0       24.32       17.71      2.63 o 
  -5   6   0      721.88      759.09     13.00 o 
  -4   6   0       20.09       15.51      2.30 o 
  -3   6   0     1233.43     1308.74     18.26 o 
  -2   6   0      865.32      833.95     13.12 o 
  -1   6   0     3723.69     3798.41     62.60 o 
   0   6   0     1588.42     1576.55     21.16 o 
   1   6   0     2697.37     2722.53     37.00 o 
   2   6   0      556.80      521.57     14.47 o 
   3   6   0        6.58        4.94      3.31 o 
   4   6   0        1.86        2.39      3.51 o 
   5   6   0       70.30       68.00      6.93 o 
   6   6   0      136.63      136.05      9.12 o 
   7   6   0      116.70      116.08      9.07 o 
  -6   7   0     3253.61     3111.48     38.76 o 
  -5   7   0       10.72        8.99      2.39 o 
  -4   7   0       42.84       60.09      6.01 o 
  -3   7   0     1146.87     1144.07     42.68 o 
  -2   7   0       14.78       17.74      2.65 o 
  -1   7   0      910.12      880.95     20.09 o 
   0   7   0     1555.61     1506.11     21.24 o 
   1   7   0     1834.57     1783.90     41.72 o 
   2   7   0      512.29      527.42     15.59 o 
   3   7   0        3.35        4.58      3.82 o 
   4   7   0        1.89        5.45      3.62 o 
   5   7   0       81.40       77.98      7.59 o 
   6   7   0       29.56       24.30      5.25 o 
   7   7   0       10.09       13.40      4.84 o 
  -8   8   0      609.09      614.73     19.71 o 
  -7   8   0      624.04      656.44     19.76 o 
  -6   8   0      504.41      546.45     11.79 o 
  -5   8   0      459.71      486.32     10.86 o 
  -4   8   0      488.35      515.93     11.05 o 
  -3   8   0       99.58      105.78      5.11 o 
  -2   8   0      577.52      589.05     30.64 o 
  -1   8   0       24.52       16.68      2.88 o 
   0   8   0      288.63      269.36      7.98 o 
   1   8   0      737.82      766.19     15.05 o 
   2   8   0       94.44       84.45      7.18 o 
   3   8   0      330.71      295.83     12.17 o 
   4   8   0      471.04      447.20     15.53 o 
   5   8   0       64.49       69.27      7.33 o 
   6   8   0       15.82       11.46      4.64 o 
  -7   9   0      708.46      727.29     22.16 o 
  -6   9   0      457.43      436.35     16.04 o 
  -5   9   0      339.28      350.18     10.65 o 
  -4   9   0      214.47      243.99      7.89 o 
  -3   9   0      622.09      643.47     13.14 o 
  -2   9   0      921.24      876.43     15.79 o 
  -1   9   0        0.24        0.98      2.10 o 
   0   9   0       24.88       20.45      3.10 o 
   1   9   0        4.19        5.21      4.64 o 
   2   9   0      412.50      404.11     14.67 o 
   3   9   0      304.02      281.67     12.53 o 
   4   9   0      355.80      367.13     15.08 o 
   5   9   0       47.09       41.10      6.42 o 
  -6  10   0      182.62      181.48     11.36 o 
  -5  10   0      278.50      293.06      9.26 o 
  -4  10   0      625.97      652.78     14.11 o 
  -3  10   0      800.12      805.28     19.71 o 
  -2  10   0      355.34      385.55     10.41 o 
  -1  10   0      277.46      280.94     16.53 o 
   0  10   0       27.62       34.65      3.95 o 
   1  10   0        7.09        7.18      3.03 o 
   2  10   0       23.73       21.85      5.40 o 
   3  10   0       49.27       56.74      6.98 o 
  -5  11   0      216.80      242.09     12.38 o 
  -4  11   0      197.55      177.39      7.80 o 
  -3  11   0      221.30      247.24     13.34 o 
  -2  11   0      278.99      277.63      9.34 o 
  -1  11   0      277.69      290.21      9.62 o 
   0  11   0      184.37      192.94      8.01 o 
   1  11   0       78.40       86.69      8.30 o 
  -1 -11   1      234.13      206.90     11.46 o 
   0 -11   1      234.07      224.60      8.32 o 
   1 -11   1      282.92      258.07      8.90 o 
   2 -11   1      441.74      445.23     11.63 o 
   3 -11   1      410.52      377.32     14.97 o 
   4 -11   1      195.70      206.59     11.41 o 
   5 -11   1      161.16      167.73     10.54 o 
  -3 -10   1       42.79       38.40      6.32 o 
  -2 -10   1       10.23        9.58      4.43 o 
  -1 -10   1       38.66       43.45      6.01 o 
   0 -10   1       86.82       94.43      7.54 o 
   1 -10   1      593.92      577.05     21.70 o 
   2 -10   1      889.50      866.22     17.37 o 
   3 -10   1     1007.41     1030.52     18.21 o 
   4 -10   1      259.87      291.35      9.07 o 
   5 -10   1       97.24       80.27      7.54 o 
   6 -10   1      127.82      148.58      9.58 o 
  -5  -9   1      118.29      109.81      8.86 o 
  -4  -9   1      209.08      196.40     10.95 o 
  -3  -9   1      289.81      304.64     12.99 o 
  -2  -9   1       48.30       43.09      5.70 o 
  -1  -9   1       76.45       98.12      5.42 o 
   0  -9   1       13.37       14.71      2.83 o 
   1  -9   1      111.20      109.32      5.46 o 
   2  -9   1     1677.50     1755.37     31.66 o 
   3  -9   1      393.65      440.68     11.82 o 
   4  -9   1      373.49      409.01     10.10 o 
   5  -9   1      205.68      214.60      9.91 o 
   6  -9   1      715.16      716.59     20.17 o 
  -6  -8   1       43.60       44.16      6.21 o 
  -5  -8   1      134.28      146.33      9.58 o 
  -4  -8   1      417.45      410.28     14.87 o 
  -3  -8   1      760.92      761.88     20.37 o 
  -2  -8   1        6.83        9.22      3.57 o 
  -1  -8   1      479.20      467.26     10.48 o 
   0  -8   1      248.45      244.69      7.44 o 
   1  -8   1       19.18       23.24      3.05 o 
   2  -8   1      327.60      334.24      8.52 o 
   3  -8   1      606.89      633.45     12.23 o 
   4  -8   1      293.10      298.34      8.13 o 
   5  -8   1      428.56      424.76      9.96 o 
   6  -8   1      937.94      982.56     16.89 o 
   7  -8   1      690.80      692.72     13.86 o 
  -7  -7   1        7.99        2.55      4.02 o 
  -6  -7   1       15.19       15.94      4.84 o 
  -5  -7   1       43.05       40.34      5.60 o 
  -4  -7   1      259.93      243.31     10.80 o 
  -3  -7   1     1154.84     1111.95     25.16 o 
  -2  -7   1      911.89      952.06     22.11 o 
  -1  -7   1     2399.15     2384.44     30.41 o 
   0  -7   1     1159.62     1184.78     17.59 o 
   1  -7   1      456.43      448.97     14.34 o 
   2  -7   1      123.17      107.32      6.42 o 
   3  -7   1        2.12        2.04      3.77 o 
   4  -7   1       90.12       84.51      5.48 o 
   5  -7   1      946.54      995.85     16.19 o 
   6  -7   1     1247.07     1249.14     19.30 o 
   7  -7   1      315.31      343.20     12.43 o 
   9  -7   1      507.60      611.72     19.86 o 
  -8  -6   1      177.57      211.43     11.66 o 
  -7  -6   1      236.49      247.54     11.92 o 
  -6  -6   1      177.90      166.45      9.47 o 
  -5  -6   1        2.08        2.44      3.41 o 
  -4  -6   1       10.36        2.55      3.77 o 
  -3  -6   1      243.18      214.64      9.17 o 
  -2  -6   1      497.65      471.60     13.40 o 
  -1  -6   1     2273.27     2275.77     28.36 o 
   0  -6   1     3459.19     3562.94     41.11 o 
   1  -6   1     1049.68      979.52     14.44 o 
   2  -6   1     1102.47     1073.74     27.56 o 
   3  -6   1       49.94       47.50      4.28 o 
   4  -6   1        2.46        3.50      1.85 o 
   5  -6   1      309.18      336.17     11.15 o 
   6  -6   1       18.13       19.10      3.77 o 
   7  -6   1      318.48      340.29     12.17 o 
   9  -6   1     1118.73     1220.28     30.25 o 
  -8  -5   1      381.96      404.36     10.73 o 
  -7  -5   1      180.94      205.04      7.27 o 
  -6  -5   1      581.44      576.31     11.63 o 
  -5  -5   1     1698.55     1723.27     23.33 o 
  -4  -5   1        0.08        2.31      2.03 o 
  -3  -5   1       16.08       16.45      2.13 o 
  -2  -5   1      418.21      434.21      9.12 o 
  -1  -5   1      404.22      377.08      7.28 o 
   0  -5   1      673.07      646.80      8.20 o 
   1  -5   1     2089.65     2074.93     45.18 o 
   2  -5   1     3211.32     3390.06     56.08 o 
   3  -5   1     3368.82     3421.96     39.07 o 
   4  -5   1     2993.50     3058.45     50.27 o 
   5  -5   1       26.28       18.85      3.16 o 
   6  -5   1        2.03        6.67      2.80 o 
   7  -5   1      165.82      165.71      5.86 o 
  10  -5   1      693.49      785.10     24.65 o 
  -9  -4   1      111.25      115.93      9.22 o 
  -8  -4   1      401.02      403.76     11.31 o 
  -7  -4   1      462.01      495.11     11.33 o 
  -6  -4   1      463.08      501.50     13.83 o 
  -5  -4   1      289.87      274.05      7.01 o 
  -4  -4   1       78.45       59.28      3.87 o 
  -3  -4   1     1224.17     1285.68     20.58 o 
  -2  -4   1      185.94      185.34      4.43 o 
  -1  -4   1     1240.16     1199.08     12.24 o 
   0  -4   1       15.11        8.64      1.69 o 
   1  -4   1     8053.92     8384.93    104.26 o 
   2  -4   1    15084.91    15606.40    168.11 o 
   3  -4   1     3958.88     4048.61     62.75 o 
   4  -4   1     4525.94     4764.85     73.50 o 
   5  -4   1     1455.58     1459.83     27.25 o 
   6  -4   1      942.18      920.28     14.26 o 
   7  -4   1       92.98       78.62      5.02 o 
   8  -4   1      663.79      624.71     16.76 o 
  10  -4   1      352.27      378.14     16.60 o 
  -9  -3   1        0.21       -2.39      3.92 o 
  -8  -3   1        4.08        5.02      2.81 o 
  -7  -3   1      464.45      494.98     10.64 o 
  -6  -3   1      144.30      148.50      5.63 o 
  -5  -3   1      327.04      299.55     10.80 o 
  -4  -3   1      799.33      742.62     11.36 o 
  -3  -3   1     2434.19     2406.62     41.94 o 
  -2  -3   1      129.46      156.03      6.42 o 
  -1  -3   1      145.11      158.52     10.65 o 
   0  -3   1      588.76      601.30      6.65 o 
   1  -3   1        7.24       11.45      2.10 o 
   2  -3   1        6.45        7.08      1.68 o 
   3  -3   1    18610.95    19979.08    291.50 o 
   4  -3   1     6209.80     6537.57     97.90 o 
   5  -3   1      266.91      247.38      5.87 o 
   6  -3   1       43.06       46.00      5.50 o 
   7  -3   1     2226.21     2232.35     39.73 o 
   8  -3   1       68.62       68.35      6.37 o 
  10  -3   1      128.24      117.76     10.08 o 
  -9  -2   1      113.06      118.22      8.76 o 
  -8  -2   1       26.34       29.33      3.45 o 
  -7  -2   1       67.69       68.85      4.60 o 
  -6  -2   1      295.58      307.85      7.52 o 
  -5  -2   1      461.23      427.59     14.31 o 
  -4  -2   1      333.28      321.57      6.49 o 
  -3  -2   1     1929.01     1822.18     21.39 o 
  -2  -2   1     3730.17     3726.08     39.94 o 
  -1  -2   1     3516.01     3481.56     79.66 o 
   0  -2   1        3.11        5.34      1.23 o 
   1  -2   1     5844.33     6220.59     57.52 o 
   2  -2   1    11876.32    12759.34    190.65 o 
   3  -2   1     1998.78     1950.83     31.78 o 
   4  -2   1      289.22      248.76      5.31 o 
   5  -2   1     1828.20     1839.71     22.91 o 
   6  -2   1     1487.20     1495.33     28.01 o 
   7  -2   1      534.19      511.69     14.11 o 
   8  -2   1     1131.33     1103.80     23.94 o 
  10  -2   1        7.97       11.41      5.09 o 
 -10  -1   1      544.47      552.18     19.61 o 
  -9  -1   1      320.26      341.57     14.26 o 
  -8  -1   1       32.41       31.83      5.14 o 
  -7  -1   1      256.92      257.84      7.22 o 
  -6  -1   1       43.28       48.47      3.47 o 
  -5  -1   1      688.41      712.61     14.16 o 
  -4  -1   1      962.04      863.03     20.70 o 
  -3  -1   1       69.70       76.90      4.69 o 
  -2  -1   1      846.32      806.58     10.20 o 
  -1  -1   1     2191.89     2226.79     23.96 o 
   0  -1   1     5059.58     5117.19     55.95 o 
   1  -1   1     2723.77     2836.43     30.36 o 
   3  -1   1       79.14      102.53      3.09 o 
   4  -1   1      887.34      834.10     16.40 o 
   5  -1   1     2842.19     2896.02     46.96 o 
   6  -1   1     1604.08     1544.68     28.68 o 
   7  -1   1      761.51      732.94     17.88 o 
   8  -1   1      266.57      282.94     11.00 o 
   9  -1   1      114.99      112.77      7.95 o 
  10  -1   1      161.43      151.27     10.75 o 
 -10   0   1      283.67      314.98     14.72 o 
  -9   0   1      439.18      488.66     17.11 o 
  -8   0   1      406.75      384.81     13.91 o 
  -7   0   1      730.75      743.21     12.78 o 
  -6   0   1      157.17      163.94      5.18 o 
  -5   0   1       53.37       58.00      2.97 o 
  -4   0   1      211.48      210.25      6.52 o 
  -3   0   1     1695.76     1761.42     20.04 o 
  -2   0   1     1527.44     1462.30     16.38 o 
  -1   0   1     6951.78     6893.24    105.48 o 
   1   0   1     1865.78     1812.80     27.81 o 
   2   0   1     1375.82     1461.56     23.74 o 
   3   0   1      225.22      244.03      6.83 o 
   4   0   1      606.78      631.43     13.55 o 
   5   0   1      432.42      406.51     11.05 o 
   6   0   1     1058.19     1064.32     22.16 o 
   7   0   1      618.96      625.78     16.45 o 
   8   0   1      133.38      139.51      8.35 o 
   9   0   1      107.18       98.41      7.92 o 
  10   0   1      258.43      300.05     14.67 o 
 -10   1   1      112.05      112.46      9.27 o 
  -9   1   1      296.57      311.57     13.50 o 
  -8   1   1      758.51      728.26     20.12 o 
  -7   1   1     3128.28     3133.73     50.58 o 
  -6   1   1      665.70      641.74     15.33 o 
  -5   1   1      164.24      214.01      5.00 o 
  -4   1   1      195.42      182.64      4.15 o 
  -3   1   1      166.88      180.79      3.60 o 
  -2   1   1     2761.26     2888.91     31.02 o 
  -1   1   1     2538.20     2798.23     42.58 o 
   0   1   1      505.88      516.89      8.61 o 
   1   1   1     8244.56     7772.78    115.72 o 
   2   1   1     4431.56     4455.48     66.52 o 
   3   1   1    12582.69    11678.62    172.21 o 
   4   1   1      514.84      498.85     12.07 o 
   5   1   1       26.48       35.55      3.92 o 
   6   1   1       94.47       89.34      6.21 o 
   7   1   1      271.37      262.52     10.80 o 
   8   1   1      303.04      288.19     11.87 o 
   9   1   1      184.51      188.34     16.45 o 
  10   1   1      189.01      209.09     12.28 o 
 -10   2   1       12.72       22.16      5.60 o 
  -9   2   1      647.61      662.40     20.22 o 
  -8   2   1     2038.90     2118.56     41.82 o 
  -7   2   1      809.52      799.36     12.99 o 
  -6   2   1     1397.16     1399.79     18.87 o 
  -5   2   1      772.95      727.58     10.79 o 
  -4   2   1      540.73      522.62      6.40 o 
  -3   2   1      938.77      852.49     10.84 o 
  -2   2   1        0.58       -1.99      1.99 o 
  -1   2   1     3737.51     3997.95     34.76 o 
   0   2   1     1687.99     1729.27     27.25 o 
   1   2   1    10010.57     9757.79    152.24 o 
   2   2   1      794.30      774.76     15.13 o 
   3   2   1    16644.36    15933.77    229.97 o 
   4   2   1     3028.50     2885.07     47.27 o 
   5   2   1      552.16      517.24     13.85 o 
   6   2   1      200.30      188.51      9.02 o 
   7   2   1      611.74      652.06     17.73 o 
   8   2   1       16.62        6.08      2.81 o 
   9   2   1       45.31       50.23      4.86 o 
 -10   3   1        7.53        6.93      4.53 o 
  -9   3   1       44.83       47.57      6.26 o 
  -8   3   1      333.49      350.58     13.50 o 
  -7   3   1     1498.91     1584.57     32.14 o 
  -6   3   1      609.74      566.26      7.93 o 
  -5   3   1     1462.68     1444.55     27.10 o 
  -4   3   1      715.72      625.90     12.00 o 
  -3   3   1      939.61      968.88     15.48 o 
  -2   3   1      808.39      763.04      8.22 o 
  -1   3   1     1494.12     1497.90     31.04 o 
   0   3   1      255.51      284.28      5.46 o 
   1   3   1     4866.38     4747.21     65.07 o 
   2   3   1     8482.88     8942.18    131.61 o 
   3   3   1     1229.66     1148.01     22.26 o 
   4   3   1     1277.27     1305.19     25.42 o 
   5   3   1      171.90      166.25      8.05 o 
   6   3   1      115.39      116.64      7.64 o 
   7   3   1       40.21       33.12      3.62 o 
   8   3   1        8.44        4.43      2.90 o 
   9   3   1       26.17       29.46      6.14 o 
 -10   4   1      356.18      358.07     15.94 o 
  -9   4   1      294.14      315.28     13.65 o 
  -8   4   1        2.06        3.41      3.62 o 
  -7   4   1        8.61       10.85      3.77 o 
  -6   4   1      406.12      402.08     12.38 o 
  -5   4   1      736.69      696.09     10.88 o 
  -4   4   1     1939.80     1928.21     24.40 o 
  -3   4   1      672.68      594.49      7.43 o 
  -2   4   1     4136.01     4216.15     39.02 o 
  -1   4   1      110.71       88.55      3.22 o 
   0   4   1      156.22      166.17      4.53 o 
   1   4   1      927.76      917.47     25.34 o 
   2   4   1      785.99      816.68     17.52 o 
   3   4   1     1067.76     1134.46     23.07 o 
   4   4   1      801.58      772.57     18.54 o 
   5   4   1     1046.65     1023.36     17.42 o 
   6   4   1      393.23      397.72      9.47 o 
   7   4   1       18.39       23.78      3.28 o 
   8   4   1       61.95       68.45      7.33 o 
 -10   5   1      691.16      693.32     22.56 o 
  -9   5   1      903.15      958.33     25.57 o 
  -8   5   1      310.78      329.70     12.94 o 
  -7   5   1      239.45      246.73     10.49 o 
  -6   5   1     1208.98     1214.25     17.25 o 
  -5   5   1       90.19       91.94      3.94 o 
  -4   5   1      692.36      658.63     10.56 o 
  -3   5   1     2254.65     2356.13     28.57 o 
  -2   5   1        2.58        0.31      1.40 o 
  -1   5   1     6655.67     6941.98     74.77 o 
   0   5   1     4111.16     4216.91     99.96 o 
   1   5   1      131.26      109.12      2.79 o 
   2   5   1        0.06        0.80      1.34 o 
   3   5   1        2.69        4.60      8.23 o 
   4   5   1      460.27      474.61      9.45 o 
   5   5   1     1920.77     2011.03     26.58 o 
   6   5   1      234.22      229.26     11.05 o 
   7   5   1      221.09      236.79     11.82 o 
   8   5   1      139.99      167.27     10.75 o 
  -9   6   1      762.86      787.85     22.51 o 
  -8   6   1      400.36      428.92     14.87 o 
  -7   6   1      132.81      131.21      7.84 o 
  -6   6   1     1520.27     1651.80     31.43 o 
  -5   6   1      207.92      191.97      4.76 o 
  -4   6   1      675.42      632.24     11.26 o 
  -3   6   1      433.08      389.75      8.32 o 
  -2   6   1      320.49      303.47      7.22 o 
  -1   6   1     3326.66     3451.32     40.47 o 
   0   6   1     3924.95     4132.10     66.90 o 
   1   6   1     1689.03     1628.85     22.49 o 
   2   6   1      486.30      440.10      9.65 o 
   3   6   1      100.20      113.38      7.23 o 
   4   6   1       62.34       54.40      5.86 o 
   5   6   1       22.12       29.03      5.09 o 
   6   6   1      441.02      401.82     15.23 o 
   7   6   1       93.08      110.48      8.71 o 
  -7   7   1     1102.41     1049.65     26.49 o 
  -6   7   1      917.06      899.91     23.23 o 
  -5   7   1      301.77      325.70      8.32 o 
  -4   7   1       31.18       36.43      3.24 o 
  -3   7   1      249.03      213.65      6.60 o 
  -2   7   1       21.66       28.13      3.00 o 
  -1   7   1      943.98      969.08     15.66 o 
   0   7   1     1213.50     1259.12     42.33 o 
   1   7   1     2552.88     2494.68     67.74 o 
   2   7   1       74.73       68.87      4.69 o 
   3   7   1      368.76      383.74     13.70 o 
   4   7   1      297.34      296.90     12.43 o 
   5   7   1        2.83        1.07      3.82 o 
   6   7   1       29.79       23.48      5.40 o 
  -8   8   1     1136.19     1030.81     27.50 o 
  -7   8   1     1396.22     1350.68     31.94 o 
  -6   8   1      849.89      819.53     22.77 o 
  -5   8   1      467.89      473.65     10.66 o 
  -4   8   1      237.52      243.65      9.47 o 
  -3   8   1      179.05      203.93     10.49 o 
  -2   8   1      134.32      150.03      6.14 o 
  -1   8   1      118.01       94.23      6.67 o 
   0   8   1      528.62      537.92     23.94 o 
   1   8   1       26.06       22.23      4.41 o 
   2   8   1     1946.61     1770.78     36.11 o 
   3   8   1      538.14      515.51     16.91 o 
   4   8   1      251.54      231.90     11.51 o 
   5   8   1       79.33       84.70      7.89 o 
  -7   9   1      800.33      754.23     23.07 o 
  -6   9   1      427.01      411.55     16.15 o 
  -5   9   1      250.24      238.88      8.06 o 
  -4   9   1       69.63       76.13      4.95 o 
  -3   9   1     1255.67     1271.52     20.58 o 
  -2   9   1       11.44       14.49      4.48 o 
  -1   9   1        1.78        1.97      2.20 o 
   0   9   1       52.83       54.44      4.35 o 
   1   9   1      459.09      434.62     17.75 o 
   2   9   1      126.51      123.92      8.51 o 
   3   9   1      416.91      377.27     15.13 o 
   4   9   1      220.89      184.48     10.85 o 
  -6  10   1      247.32      292.01     14.41 o 
  -5  10   1      614.78      626.08     20.78 o 
  -4  10   1      672.11      687.15     14.62 o 
  -3  10   1      232.89      252.59      8.59 o 
  -2  10   1      186.02      189.74      7.45 o 
  -1  10   1       61.65       58.26      4.69 o 
   0  10   1       79.53       81.07      5.34 o 
   1  10   1        6.64        5.47      2.95 o 
   2  10   1       66.61       81.24      7.54 o 
   3  10   1       85.34       88.01      8.46 o 
  -4  11   1      298.49      312.32     10.11 o 
  -3  11   1      252.11      233.26      8.85 o 
  -2  11   1      299.97      328.98     10.35 o 
  -1  11   1      175.66      174.67      7.76 o 
   0  11   1      107.55      112.68      6.55 o 
  -2 -11   2       38.84       41.82      6.42 o 
  -1 -11   2       99.99       95.09      8.35 o 
   0 -11   2      234.34      223.86     11.66 o 
   1 -11   2      651.05      640.24     20.17 o 
   2 -11   2      364.71      394.44     15.64 o 
   3 -11   2      777.24      774.15     22.82 o 
   4 -11   2      334.65      387.25     15.74 o 
   5 -11   2       11.50       13.50      4.58 o 
  -4 -10   2      137.04      127.79      9.27 o 
  -3 -10   2        0.65        4.07      3.57 o 
  -2 -10   2      217.89      194.87     10.54 o 
  -1 -10   2        0.50        2.14      3.21 o 
   0 -10   2      204.97      198.01      7.34 o 
   1 -10   2      789.25      793.03     15.15 o 
   2 -10   2     1916.72     1908.20     39.42 o 
   3 -10   2      466.47      499.26     16.91 o 
   4 -10   2      746.98      806.19     22.56 o 
   5 -10   2      247.96      277.39     12.58 o 
   6 -10   2       95.95      103.60      8.20 o 
  -5  -9   2      197.91      223.19     11.71 o 
  -4  -9   2      350.78      372.53     14.67 o 
  -3  -9   2      583.66      588.75     18.44 o 
  -2  -9   2        1.08       -0.71      3.06 o 
  -1  -9   2      700.00      758.92     20.42 o 
   0  -9   2       20.37       18.33      2.97 o 
   1  -9   2       48.71       59.02      4.18 o 
   2  -9   2     1349.62     1293.46     38.86 o 
   3  -9   2     1101.82     1137.28     18.41 o 
   4  -9   2     1060.11     1122.85     26.59 o 
   5  -9   2      873.41      885.44     23.02 o 
   6  -9   2      504.66      485.20     16.35 o 
   7  -9   2      156.19      158.05      9.47 o 
  -6  -8   2        6.50        5.40      3.87 o 
  -5  -8   2      408.56      388.88     14.52 o 
  -4  -8   2      137.89      120.61      8.30 o 
  -3  -8   2        0.45       -2.04      2.75 o 
  -2  -8   2     1342.02     1281.56     28.17 o 
  -1  -8   2      618.66      576.22     16.66 o 
   0  -8   2       43.43       43.33      3.67 o 
   1  -8   2      126.13      117.26      5.37 o 
   2  -8   2        3.48        9.19      3.18 o 
   3  -8   2      820.35      878.50     30.00 o 
   4  -8   2     1330.56     1395.61     30.31 o 
   5  -8   2     1708.85     1738.90     35.30 o 
   6  -8   2     1251.19     1288.08     28.78 o 
   7  -8   2      583.30      576.27     17.78 o 
  -7  -7   2      117.71       93.21      8.35 o 
  -6  -7   2       74.28       69.88      6.72 o 
  -5  -7   2       53.75       48.39      5.81 o 
  -4  -7   2        8.38        6.88      3.46 o 
  -3  -7   2        4.92        5.20      3.67 o 
  -2  -7   2      827.84      803.13     19.56 o 
  -1  -7   2      755.39      749.19     18.44 o 
   0  -7   2      900.95      898.79     32.29 o 
   1  -7   2      236.50      248.97      6.66 o 
   2  -7   2       56.29       61.29      3.85 o 
   3  -7   2        0.07        3.43      5.02 o 
   4  -7   2      404.91      420.03      9.14 o 
   5  -7   2     4262.15     4560.77    103.47 o 
   6  -7   2      254.37      278.63      7.83 o 
   7  -7   2      279.01      273.52     11.36 o 
  -8  -6   2      195.60      195.74     11.00 o 
  -7  -6   2      116.21      119.59      8.71 o 
  -6  -6   2      208.40      190.29      9.88 o 
  -5  -6   2        0.68       -0.31      2.80 o 
  -4  -6   2        0.34       -3.16      3.16 o 
  -3  -6   2      148.43      161.94      5.31 o 
  -2  -6   2      521.35      512.76      9.12 o 
  -1  -6   2     2085.57     1997.27     80.71 o 
   0  -6   2     4574.05     4646.67     41.69 o 
   1  -6   2      199.36      167.95      3.56 o 
   2  -6   2     1449.81     1513.09     27.84 o 
   3  -6   2      100.70       96.46      5.37 o 
   4  -6   2       76.85       83.72      7.08 o 
   5  -6   2      135.51      141.04      7.64 o 
   6  -6   2      283.81      302.96     11.31 o 
   7  -6   2      475.42      492.79     15.38 o 
   8  -6   2      436.25      437.55     10.62 o 
  -8  -5   2      381.52      393.84     10.54 o 
  -7  -5   2      446.42      441.66     10.55 o 
  -6  -5   2      254.57      268.06      7.71 o 
  -5  -5   2      205.50      220.58      7.77 o 
  -4  -5   2       36.27       37.17      4.84 o 
  -3  -5   2      540.19      579.42     19.05 o 
  -2  -5   2     2251.98     2263.29     26.72 o 
  -1  -5   2       45.05       59.40      3.13 o 
   0  -5   2     1187.00     1084.38     15.08 o 
   1  -5   2     5100.50     5079.15     44.71 o 
   2  -5   2     3324.43     3256.67     65.30 o 
   3  -5   2     1300.03     1380.39     25.93 o 
   4  -5   2        0.29        2.90      2.14 o 
   5  -5   2      559.33      572.14     15.08 o 
   6  -5   2        1.83        4.64      3.01 o 
   7  -5   2      120.69      133.78      5.52 o 
   8  -5   2      393.51      394.67      9.86 o 
  -9  -4   2      121.90      119.95      9.42 o 
  -8  -4   2      381.34      408.49     15.23 o 
  -7  -4   2      441.96      443.08     10.17 o 
  -6  -4   2      274.69      261.93     12.63 o 
  -5  -4   2      658.38      684.34     11.85 o 
  -4  -4   2      122.52      113.37      4.57 o 
  -3  -4   2     1136.49     1233.15     16.37 o 
  -2  -4   2       20.84       28.56      2.03 o 
  -1  -4   2      405.06      399.28      6.73 o 
   0  -4   2      640.77      614.31      7.17 o 
   1  -4   2     1179.98     1182.54     15.93 o 
   2  -4   2     5298.74     5625.44     74.36 o 
   3  -4   2     1020.36      923.29     18.69 o 
   4  -4   2       25.92       25.87      3.06 o 
   5  -4   2      569.75      539.04     14.16 o 
   6  -4   2      632.66      596.66     11.09 o 
   7  -4   2      123.16      116.34      5.20 o 
   8  -4   2      489.99      502.06     15.23 o 
   9  -4   2        3.23        6.52      4.02 o 
  -9  -3   2       17.75       19.81      5.45 o 
  -8  -3   2        0.09       -2.24      3.62 o 
  -7  -3   2      608.34      636.32     13.96 o 
  -6  -3   2      719.66      739.19     12.70 o 
  -5  -3   2     1758.35     1765.26     22.71 o 
  -4  -3   2     3657.46     4000.12     44.59 o 
  -3  -3   2       20.50       18.58      1.91 o 
  -2  -3   2      332.16      326.39      6.49 o 
  -1  -3   2      362.96      335.14      5.65 o 
   0  -3   2      797.36      884.39      9.10 o 
   1  -3   2     4773.33     5007.21     43.41 o 
   2  -3   2    16906.57    18110.14    273.21 o 
   3  -3   2     2351.80     2444.74     39.93 o 
   4  -3   2      279.27      212.91      7.59 o 
   5  -3   2     1911.56     1764.89     22.77 o 
   6  -3   2      187.06      175.48      8.74 o 
   7  -3   2      970.64      998.52     22.36 o 
   8  -3   2       91.19       90.87      6.98 o 
   9  -3   2        4.85        6.16      3.67 o 
 -10  -2   2      163.11      162.63     10.80 o 
  -9  -2   2       38.90       33.97      5.76 o 
  -8  -2   2      167.40      171.34      9.78 o 
  -7  -2   2       62.05       61.74      4.69 o 
  -6  -2   2      873.74      907.91     14.16 o 
  -5  -2   2      766.72      788.38     12.17 o 
  -4  -2   2    11646.56    11794.47    197.80 o 
  -3  -2   2     1726.64     1745.75     20.64 o 
  -2  -2   2        1.19        1.42      1.03 o 
  -1  -2   2     1760.47     1911.67     21.39 o 
   0  -2   2      585.01      638.62      8.50 o 
   1  -2   2     1001.66     1077.16     18.18 o 
   2  -2   2     7773.97     7971.83    116.74 o 
   3  -2   2     3760.82     3894.13     60.15 o 
   4  -2   2     1254.60     1110.34     15.23 o 
   5  -2   2     5289.79     5217.95     58.01 o 
   6  -2   2     3184.64     3054.68     51.09 o 
   7  -2   2      725.97      738.80     18.44 o 
   8  -2   2      129.78      123.41      7.64 o 
   9  -2   2        4.83        6.42      4.07 o 
 -10  -1   2      190.31      193.24     11.97 o 
  -9  -1   2      113.69      121.58      9.22 o 
  -8  -1   2      248.62      278.25     12.02 o 
  -7  -1   2       11.23       15.44      2.71 o 
  -6  -1   2      516.30      512.07      9.44 o 
  -5  -1   2     1127.64     1175.42     15.76 o 
  -4  -1   2     1371.99     1408.78     22.51 o 
  -3  -1   2     1040.61     1020.17     27.86 o 
  -2  -1   2      446.39      387.51      5.82 o 
  -1  -1   2     5367.26     5502.60     58.29 o 
   0  -1   2     7971.93     8410.07    127.95 o 
   1  -1   2      172.44      178.60      3.58 o 
   2  -1   2      783.29      821.38     10.94 o 
   3  -1   2       34.45       29.44      2.16 o 
   4  -1   2     3059.16     3129.20     50.02 o 
   5  -1   2      356.44      342.13     10.29 o 
   6  -1   2     2037.90     1967.08     35.65 o 
   7  -1   2      816.61      811.49     19.71 o 
   8  -1   2      336.83      355.73     12.89 o 
   9  -1   2       73.23       70.49      7.08 o 
 -10   0   2      153.55      144.40     10.70 o 
  -9   0   2      288.27      284.16     13.09 o 
  -8   0   2     1045.37     1072.98     25.67 o 
  -7   0   2      941.30      956.85     22.87 o 
  -6   0   2     1339.39     1391.79     18.51 o 
  -5   0   2       82.96       86.18      3.33 o 
  -4   0   2      548.40      579.06      8.47 o 
  -3   0   2       30.98       29.48      1.57 o 
  -2   0   2     1020.36      962.45     17.22 o 
  -1   0   2    10595.64    10535.86    163.30 o 
   0   0   2     4896.07     4833.12     37.57 o 
   1   0   2      795.79      771.72      7.83 o 
   2   0   2     2340.53     2302.18     36.37 o 
   3   0   2     4694.75     4400.57     67.03 o 
   4   0   2      173.98      125.76      5.91 o 
   5   0   2      284.86      299.19      9.88 o 
   6   0   2     1127.04     1135.58     23.89 o 
   7   0   2       52.20       49.41      5.50 o 
   8   0   2      447.38      497.68     15.69 o 
   9   0   2      699.43      730.04     20.78 o 
  10   0   2      133.83      140.12     10.44 o 
 -10   1   2      147.64      166.56     10.85 o 
  -9   1   2     1184.40     1197.21     29.13 o 
  -8   1   2      932.78      967.96     24.30 o 
  -7   1   2     2264.02     2157.63     40.80 o 
  -6   1   2     2791.02     2754.25     49.13 o 
  -5   1   2        0.95        3.70      2.90 o 
  -4   1   2      251.51      252.04      5.12 o 
  -3   1   2      185.42      199.14      3.92 o 
  -2   1   2     2553.68     2692.69     42.02 o 
  -1   1   2     1412.74     1370.44     22.31 o 
   0   1   2      183.25      159.45      2.82 o 
   1   1   2     4301.60     4225.69     45.36 o 
   2   1   2     3653.50     3466.28     53.18 o 
   3   1   2     2669.74     2649.86     42.63 o 
   4   1   2      505.66      478.37     12.17 o 
   5   1   2       81.07       87.76      5.81 o 
   6   1   2       59.98       69.68      6.67 o 
   7   1   2      225.92      202.51      9.58 o 
   8   1   2      506.39      566.59     17.47 o 
   9   1   2      931.84      922.01     24.45 o 
 -10   2   2       44.95       46.40      6.98 o 
  -9   2   2      426.23      430.29     16.10 o 
  -8   2   2     1812.25     1859.46     37.90 o 
  -7   2   2      534.40      489.73     15.18 o 
  -6   2   2     1012.23      987.21     21.75 o 
  -5   2   2      350.61      369.22      6.66 o 
  -4   2   2     4506.02     4569.88     42.68 o 
  -3   2   2     1214.27     1352.27     22.69 o 
  -2   2   2     3281.18     3536.34     43.27 o 
  -1   2   2        0.92       -1.19      1.19 o 
   0   2   2       75.17       78.94      3.48 o 
   1   2   2      149.96      121.92      3.50 o 
   2   2   2     7797.41     7794.98    115.06 o 
   3   2   2     6512.58     6701.78    100.85 o 
   5   2   2       95.41       88.47      6.37 o 
   6   2   2      255.07      254.21     10.49 o 
   7   2   2        0.79       -3.41      3.41 o 
   8   2   2      261.30      267.46     12.17 o 
   9   2   2      217.52      229.51      9.93 o 
 -10   3   2        2.22        5.40      4.69 o 
  -9   3   2       44.10       43.55      6.32 o 
  -8   3   2      413.09      449.44     15.33 o 
  -7   3   2     1694.00     1769.36     34.99 o 
  -6   3   2     1824.20     1873.31     34.99 o 
  -5   3   2      708.91      715.83     16.35 o 
  -4   3   2     1769.42     1760.24     20.76 o 
  -3   3   2     5119.11     5295.23     55.93 o 
  -2   3   2     1288.26     1295.55     13.14 o 
  -1   3   2      159.00      182.20      3.22 o 
   0   3   2       56.75       43.77      2.30 o 
   1   3   2        4.98        3.66      1.28 o 
   2   3   2     2895.11     2759.61     32.22 o 
   3   3   2     3296.47     2997.43     49.20 o 
   4   3   2     1553.87     1571.42     30.00 o 
   5   3   2      649.21      646.15     16.96 o 
   6   3   2     1250.02     1264.65     27.71 o 
   7   3   2      386.15      380.94     14.16 o 
   8   3   2        2.46       -3.36      4.02 o 
   9   3   2       64.55       58.34      5.09 o 
 -10   4   2      105.63      107.32      9.88 o 
  -9   4   2       34.28       32.04      5.60 o 
  -8   4   2       42.50       36.72      5.25 o 
  -7   4   2       70.71       71.26      6.77 o 
  -6   4   2     1502.73     1457.08     28.68 o 
  -5   4   2     5112.16     5155.85    115.52 o 
  -4   4   2     4102.48     4079.93     44.52 o 
  -3   4   2     1441.53     1428.66     14.63 o 
  -2   4   2     1139.62     1036.81     13.60 o 
  -1   4   2      310.16      274.68      5.39 o 
   0   4   2       68.45       81.27      3.52 o 
   1   4   2      773.27      838.91     12.73 o 
   2   4   2        3.03        3.15      1.64 o 
   3   4   2      400.15      411.04     12.38 o 
   4   4   2     2997.49     2895.82     50.07 o 
   5   4   2      501.49      471.30     14.87 o 
   6   4   2      409.30      425.56     14.67 o 
   7   4   2      501.10      488.15     16.60 o 
   8   4   2       50.88       44.40      4.49 o 
 -10   5   2      605.84      651.86     21.70 o 
  -9   5   2      232.08      251.67     12.48 o 
  -8   5   2      266.85      276.93     11.82 o 
  -7   5   2       40.66       44.77      5.04 o 
  -6   5   2       85.29      105.43      7.03 o 
  -5   5   2      936.63      920.16     13.35 o 
  -4   5   2     1061.94     1023.42     11.89 o 
  -3   5   2      228.91      220.41      4.30 o 
  -2   5   2      653.23      570.07      7.23 o 
  -1   5   2      884.95      860.93     13.15 o 
   0   5   2        6.66        2.82      1.66 o 
   1   5   2      286.03      289.14      7.15 o 
   2   5   2       24.47       13.77      2.43 o 
   3   5   2      124.96      132.17      8.00 o 
   4   5   2        3.21        3.11      3.51 o 
   5   5   2      757.57      726.73     19.76 o 
   6   5   2      751.03      742.77     21.14 o 
   7   5   2      193.47      218.56     11.92 o 
   8   5   2        6.79       10.90      4.94 o 
  -9   6   2      188.50      192.99     11.51 o 
  -8   6   2      384.98      384.30     13.96 o 
  -7   6   2     1579.06     1520.34     30.97 o 
  -5   6   2       98.17      101.53      4.66 o 
  -4   6   2      230.29      214.37      6.26 o 
  -3   6   2      353.70      347.97      7.87 o 
  -2   6   2      192.25      188.43      5.86 o 
  -1   6   2      400.67      361.86      8.27 o 
   0   6   2     1676.42     1628.13     22.33 o 
   1   6   2     1122.01     1142.25     35.02 o 
   2   6   2       35.76       40.01      3.54 o 
   3   6   2        2.00        3.06      3.72 o 
   4   6   2        5.29        1.43      3.31 o 
   5   6   2      159.25      155.66      9.83 o 
   6   6   2      141.53      135.03      9.68 o 
   7   6   2       90.50       92.39      8.96 o 
  -7   7   2     1337.94     1291.34     30.97 o 
  -6   7   2     1355.06     1278.86     29.90 o 
  -5   7   2      136.52      135.74      8.76 o 
  -4   7   2       38.24       39.76      3.30 o 
  -3   7   2      428.41      413.98      9.27 o 
  -2   7   2      841.14      820.83     14.15 o 
  -1   7   2      802.67      792.76     14.05 o 
   0   7   2     2495.45     2451.57     54.45 o 
   1   7   2       23.27       20.99      3.32 o 
   2   7   2      718.43      749.88     31.55 o 
   3   7   2      589.51      558.34     17.16 o 
   4   7   2       79.34       66.47      6.77 o 
   5   7   2        0.83       -3.51      3.51 o 
   6   7   2       36.80       32.50      5.96 o 
  -8   8   2      595.03      561.86     19.61 o 
  -7   8   2     1445.55     1388.62     33.31 o 
  -6   8   2      866.32      785.05     22.87 o 
  -5   8   2      686.33      660.77     20.02 o 
  -4   8   2       23.45       29.86      3.34 o 
  -3   8   2      260.10      239.11      7.49 o 
  -2   8   2      282.86      263.08      7.88 o 
  -1   8   2       80.51       91.78      5.30 o 
   0   8   2      179.93      178.13      6.78 o 
   1   8   2      329.08      329.49      9.32 o 
   2   8   2      490.18      483.03     11.58 o 
   3   8   2      564.42      525.13     17.47 o 
   4   8   2      188.31      211.12     11.51 o 
   5   8   2        9.89        6.83      4.64 o 
  -7   9   2      416.30      394.18     16.55 o 
  -6   9   2      393.29      393.42     16.25 o 
  -5   9   2      877.88      903.47     25.42 o 
  -4   9   2      931.42      886.42     17.78 o 
  -3   9   2      363.75      369.15     19.69 o 
  -2   9   2      148.32      148.57      9.88 o 
  -1   9   2       35.82       31.14      3.68 o 
   0   9   2       24.36       23.46      3.52 o 
   1   9   2       28.60       34.94     10.54 o 
   2   9   2      239.88      229.41     11.56 o 
   3   9   2      303.67      297.00     13.70 o 
   4   9   2      139.46      148.07     10.39 o 
  -6  10   2      511.32      529.92     19.71 o 
  -5  10   2      565.79      559.11     20.12 o 
  -4  10   2      685.52      630.21     21.04 o 
  -3  10   2      363.13      351.47     15.51 o 
  -2  10   2       78.51       81.71      5.58 o 
  -1  10   2       10.05        6.84      2.97 o 
   0  10   2       30.82       27.19      3.89 o 
   1  10   2       63.36       70.84      5.36 o 
   2  10   2       97.47       84.70      8.30 o 
  -3  11   2      218.35      212.96      8.64 o 
  -2  11   2      201.34      198.80      8.37 o 
  -1  11   2       26.90       29.63      4.20 o 
  -2 -11   3        6.84       10.14      4.38 o 
  -1 -11   3       53.79       55.82      6.83 o 
   0 -11   3       46.50       52.11      6.62 o 
   1 -11   3       48.17       52.77      6.77 o 
   2 -11   3      646.50      653.44     20.48 o 
   3 -11   3      381.47      378.80     15.43 o 
   4 -11   3      100.70       98.71      8.35 o 
   5 -11   3       18.57       24.80      5.20 o 
  -4 -10   3       50.67       53.07      6.67 o 
  -3 -10   3      113.99       94.38      7.79 o 
  -2 -10   3      106.87       80.63      7.18 o 
  -1 -10   3        1.79        7.28      4.18 o 
   0 -10   3        0.35        5.20      3.51 o 
   1 -10   3      707.80      675.59     19.86 o 
   2 -10   3      724.40      744.76     21.19 o 
   3 -10   3      377.41      396.57     14.97 o 
   4 -10   3      463.62      473.94     16.81 o 
   5 -10   3      252.37      258.44     12.48 o 
   6 -10   3      163.00      175.06     10.49 o 
  -5  -9   3      318.06      321.04     14.01 o 
  -4  -9   3      260.16      244.94     11.71 o 
  -3  -9   3       19.04       17.32      4.69 o 
  -2  -9   3        4.24       14.97      4.23 o 
  -1  -9   3       11.91       13.96      4.28 o 
   0  -9   3       28.98       28.78      3.25 o 
   1  -9   3        9.35        6.88      3.31 o 
   2  -9   3      958.14      912.13     22.82 o 
   3  -9   3     1001.47     1007.89     24.55 o 
   4  -9   3     1236.49     1295.62     29.59 o 
   5  -9   3      435.32      481.02     16.40 o 
   6  -9   3      580.86      602.25     18.85 o 
   7  -9   3      229.90      228.34     11.61 o 
  -6  -8   3      186.41      187.13     10.59 o 
  -5  -8   3      182.27      193.96     10.08 o 
  -4  -8   3      259.83      252.58     11.31 o 
  -3  -8   3      317.99      295.72     11.71 o 
  -2  -8   3      279.61      300.77     11.61 o 
  -1  -8   3      253.67      257.88     10.70 o 
   0  -8   3       21.06       25.39      3.08 o 
   1  -8   3       88.09      100.78      4.98 o 
   2  -8   3      155.90      151.23      5.73 o 
   3  -8   3      653.66      688.48     18.64 o 
   4  -8   3      660.51      673.71     18.69 o 
   5  -8   3     6022.27     5686.10     92.50 o 
   6  -8   3      423.75      461.41     15.59 o 
   7  -8   3      173.85      189.53     10.24 o 
   8  -8   3      130.39      161.00      9.93 o 
  -7  -7   3        2.93        0.56      3.82 o 
  -6  -7   3       61.39       53.28      6.16 o 
  -5  -7   3      124.21      145.52      8.56 o 
  -4  -7   3      272.28      258.70     10.75 o 
  -3  -7   3      379.31      350.89     12.38 o 
  -2  -7   3     1043.95     1025.77     22.97 o 
  -1  -7   3     1278.44     1315.33     27.00 o 
   0  -7   3     1638.51     1609.91     21.58 o 
   1  -7   3        1.85       -1.60      1.60 o 
   2  -7   3      425.61      415.71      9.70 o 
   3  -7   3      382.92      419.33      8.81 o 
   4  -7   3     2424.34     2696.61     48.29 o 
   5  -7   3     1248.58     1246.67     27.35 o 
   6  -7   3     2345.64     2225.78     42.68 o 
   7  -7   3      285.71      304.13     12.53 o 
   8  -7   3      399.28      439.84     11.37 o 
  -7  -6   3      109.02      108.34      8.10 o 
  -6  -6   3       68.24       64.57      4.56 o 
  -5  -6   3       40.18       45.90      3.76 o 
  -4  -6   3       55.80       48.58      3.64 o 
  -3  -6   3      978.37     1006.90     15.10 o 
  -2  -6   3     1688.89     1586.36     20.72 o 
  -1  -6   3     1347.69     1300.96     47.50 o 
   0  -6   3       79.24       76.88      3.99 o 
   1  -6   3     1229.89     1252.74     17.19 o 
   2  -6   3      193.30      205.10      4.23 o 
   3  -6   3      328.20      338.33      7.27 o 
   4  -6   3      379.18      404.67      8.42 o 
   5  -6   3     1943.24     2004.67     37.74 o 
   6  -6   3     1914.80     1886.76     36.83 o 
   7  -6   3      654.01      667.60     18.90 o 
   8  -6   3      955.01      940.57     17.26 o 
   9  -6   3      436.61      417.58     11.18 o 
  -8  -5   3      262.55      255.49     12.48 o 
  -7  -5   3      388.16      396.08      9.90 o 
  -6  -5   3       67.42       76.34      4.71 o 
  -5  -5   3      311.97      334.36      8.21 o 
  -4  -5   3      227.64      241.79      6.58 o 
  -3  -5   3        0.42        1.24      2.14 o 
  -2  -5   3       18.74       17.60      2.11 o 
  -1  -5   3      607.38      522.56      8.76 o 
   0  -5   3     1839.95     1823.25     17.96 o 
   1  -5   3     2149.76     2164.58     20.71 o 
   2  -5   3      668.73      658.27      8.11 o 
   3  -5   3     3427.48     3594.55     61.50 o 
   4  -5   3     1007.08      989.70     21.39 o 
   5  -5   3      128.75      142.41      7.69 o 
   6  -5   3      967.22      978.09     22.82 o 
   7  -5   3      466.36      476.12     10.73 o 
   8  -5   3     1036.88     1003.09     17.55 o 
   9  -5   3      377.10      404.21     14.97 o 
  -9  -4   3      225.02      236.03     12.58 o 
  -8  -4   3       71.96       80.07      8.15 o 
  -7  -4   3     1030.16     1083.80     17.47 o 
  -6  -4   3      729.29      772.21     13.47 o 
  -5  -4   3      904.71      943.13     14.67 o 
  -4  -4   3     2058.54     2035.15     25.27 o 
  -3  -4   3      119.19      134.56      7.44 o 
  -2  -4   3      664.78      724.70     10.77 o 
  -1  -4   3       56.83       46.78      2.81 o 
   0  -4   3      938.94      862.27     11.87 o 
   1  -4   3     5018.46     4950.31     43.41 o 
   2  -4   3     3715.60     3829.73     34.36 o 
   3  -4   3     4205.69     4226.88     66.52 o 
   4  -4   3     6684.06     7051.70    107.32 o 
   5  -4   3      632.63      598.89     15.79 o 
   6  -4   3        1.34        3.26      2.39 o 
   7  -4   3      722.64      702.14     13.25 o 
   8  -4   3       21.99       26.03      4.53 o 
   9  -4   3      182.28      161.72      9.63 o 
  -9  -3   3       62.96       59.69      7.23 o 
  -8  -3   3     1105.87     1153.25     27.91 o 
  -7  -3   3      266.32      264.04     11.61 o 
  -6  -3   3      864.72      883.75     14.27 o 
  -5  -3   3     4431.60     4573.21     51.18 o 
  -4  -3   3     2465.30     2463.78     29.13 o 
  -3  -3   3      716.59      779.50     11.34 o 
  -2  -3   3     1921.33     1905.20     22.34 o 
  -1  -3   3      431.21      455.76      7.33 o 
   0  -3   3      234.77      227.19      5.73 o 
   1  -3   3     3225.11     3151.49     44.11 o 
   2  -3   3      499.67      437.34      7.42 o 
   3  -3   3     7244.45     7690.06    114.86 o 
   4  -3   3      739.65      658.58     15.53 o 
   5  -3   3     1281.72     1279.81     18.22 o 
   6  -3   3     1552.62     1526.22     21.53 o 
   7  -3   3      365.61      352.41     12.38 o 
   8  -3   3       52.30       48.29      5.65 o 
   9  -3   3       46.41       40.03      5.65 o 
  10  -3   3       73.95       62.19      7.08 o 
  -9  -2   3        4.45        2.04      4.18 o 
  -8  -2   3        1.95        5.20      4.07 o 
  -7  -2   3       32.70       36.52      5.40 o 
  -6  -2   3     1210.21     1250.21     17.62 o 
  -5  -2   3     1978.61     1956.39     24.22 o 
  -4  -2   3      965.54      979.33     13.46 o 
  -3  -2   3     1122.66     1145.55     14.62 o 
  -2  -2   3     3557.94     3630.20     66.04 o 
  -1  -2   3     6000.53     6290.05     82.77 o 
   0  -2   3     3265.17     3584.44     47.83 o 
   1  -2   3      434.77      481.64      9.14 o 
   2  -2   3      742.66      633.93      9.44 o 
   3  -2   3       10.75        4.84      1.83 o 
   4  -2   3     5121.59     5114.97    111.72 o 
   5  -2   3     2388.92     2196.85     38.46 o 
   6  -2   3     1576.86     1572.04     30.66 o 
   7  -2   3      188.01      188.25      9.37 o 
   8  -2   3      263.54      231.60     10.44 o 
   9  -2   3        9.51       14.36      4.74 o 
  10  -2   3        3.81        6.72      4.43 o 
 -10  -1   3      234.51      218.66     12.73 o 
  -9  -1   3      236.94      254.06     12.58 o 
  -8  -1   3      124.73      124.79      8.71 o 
  -7  -1   3      148.06      151.43      8.76 o 
  -6  -1   3      609.68      655.67     20.73 o 
  -5  -1   3     1035.71     1020.85     13.97 o 
  -4  -1   3      343.11      304.83      5.71 o 
  -3  -1   3     1106.92     1020.45     12.78 o 
  -2  -1   3       44.78       71.43      2.26 o 
  -1  -1   3    52056.71    50156.11    797.91 o 
   0  -1   3     3370.60     3597.25     44.67 o 
   1  -1   3       16.23       14.69      1.41 o 
   2  -1   3      298.11      270.10      5.05 o 
   3  -1   3      108.37      116.09      3.71 o 
   4  -1   3      989.95      943.05     19.36 o 
   5  -1   3     3481.19     3457.27     56.64 o 
   6  -1   3     2071.24     1976.76     36.62 o 
   7  -1   3      755.87      722.04     18.59 o 
   8  -1   3      281.48      263.99     11.31 o 
   9  -1   3       80.17       62.19      6.77 o 
 -10   0   3      213.95      230.58     12.89 o 
  -9   0   3      230.83      279.43     13.14 o 
  -8   0   3      454.10      450.36     15.33 o 
  -7   0   3      828.26      819.33     20.73 o 
  -6   0   3      147.65      158.46      8.66 o 
  -5   0   3     1349.48     1435.48     17.87 o 
  -4   0   3      660.85      630.40     12.35 o 
  -3   0   3    11432.38    11715.70    173.43 o 
  -2   0   3     2484.74     2416.32     38.91 o 
  -1   0   3     1336.91     1253.65     11.83 o 
   0   0   3    11896.49    12170.79    106.14 o 
   1   0   3      606.94      544.18      8.36 o 
   2   0   3      116.30      115.07      3.44 o 
   3   0   3     1038.11     1133.59     21.34 o 
   4   0   3       38.36       49.86      4.69 o 
   5   0   3      499.48      447.15     12.73 o 
   6   0   3     1543.02     1500.93     30.10 o 
   7   0   3       64.51       68.35      6.88 o 
   8   0   3      322.97      300.72     12.43 o 
   9   0   3      484.74      489.73     17.27 o 
 -10   1   3      126.03      135.38     10.44 o 
  -9   1   3     1134.07     1171.79     28.93 o 
  -8   1   3      991.77      929.45     23.63 o 
  -7   1   3      550.61      579.07     16.76 o 
  -6   1   3      153.98      151.27      8.30 o 
  -5   1   3     2117.28     2220.27     25.69 o 
  -4   1   3        0.89        2.89      0.97 o 
  -3   1   3     2285.50     2330.50     38.46 o 
  -2   1   3     2093.85     2093.91     34.13 o 
  -1   1   3      871.68      853.55      8.80 o 
   0   1   3       94.81       72.15      7.61 o 
   1   1   3       71.83       53.94      2.06 o 
   2   1   3     1209.91     1198.18     21.80 o 
   3   1   3      404.88      376.46     10.34 o 
   4   1   3        8.23       21.95      3.31 o 
   5   1   3       22.51       22.16      4.18 o 
   6   1   3      437.73      393.37     13.04 o 
   7   1   3     1672.17     1644.06     34.02 o 
   8   1   3      109.40       91.58      8.15 o 
   9   1   3       93.54      111.95      9.47 o 
 -10   2   3      188.23      184.84     11.41 o 
  -9   2   3      110.44      116.74      8.81 o 
  -8   2   3     2097.09     2097.58     41.56 o 
  -7   2   3      930.50      961.59     22.87 o 
  -6   2   3     2104.26     2128.65     38.96 o 
  -5   2   3     2064.73     2026.83     36.16 o 
  -4   2   3     1497.17     1605.11     17.08 o 
  -3   2   3     1586.92     1659.87     23.48 o 
  -2   2   3        9.00       18.75      1.71 o 
  -1   2   3       20.95       18.81      1.49 o 
   0   2   3      915.66      942.58     10.00 o 
   1   2   3     1926.43     1754.33     17.08 o 
   2   2   3     7031.27     6970.77     76.12 o 
   3   2   3        3.75        3.01      2.29 o 
   4   2   3      542.72      480.00     13.34 o 
   5   2   3      216.55      215.10      9.47 o 
   6   2   3        0.01        0.41      3.87 o 
   7   2   3        2.48       -1.02      3.46 o 
   8   2   3       97.53       76.30      7.69 o 
   9   2   3       78.02       91.58      8.96 o 
 -10   3   3       14.70       21.39      6.01 o 
  -9   3   3       77.97       77.27      8.00 o 
  -8   3   3      336.00      309.83     12.43 o 
  -7   3   3     1123.00     1114.70     25.21 o 
  -6   3   3     1285.46     1335.40     27.30 o 
  -5   3   3     2802.58     2808.82     47.52 o 
  -4   3   3     1699.03     1655.94     25.11 o 
  -3   3   3     3366.61     3603.73     39.02 o 
  -2   3   3       17.03       19.47      1.70 o 
  -1   3   3      691.75      762.47      8.65 o 
   0   3   3      846.11      827.30      9.34 o 
   1   3   3     4331.31     4623.43     62.68 o 
   2   3   3     1070.18     1019.98     16.48 o 
   3   3   3      912.17      833.49     18.64 o 
   4   3   3     1236.61     1202.92     25.26 o 
   5   3   3      827.00      834.61     20.78 o 
   6   3   3      152.93      148.42      9.17 o 
   7   3   3       22.90       24.75      5.25 o 
   8   3   3       10.34       15.38      5.09 o 
 -10   4   3       68.74       75.28      8.40 o 
  -9   4   3        1.13        2.14      4.28 o 
  -8   4   3       16.17       18.49      4.38 o 
  -7   4   3      601.81      626.08     17.37 o 
  -6   4   3     1428.86     1474.50     29.29 o 
  -5   4   3     2364.32     2419.63     41.87 o 
  -4   4   3      924.25      928.80     12.58 o 
  -3   4   3     3267.00     3400.85     31.24 o 
  -2   4   3      498.79      571.69      7.76 o 
  -1   4   3      465.88      504.70      6.65 o 
   0   4   3       11.59       19.21      1.77 o 
   1   4   3      379.02      378.99      7.94 o 
   2   4   3      740.69      792.15     29.69 o 
   3   4   3      645.29      616.92     16.40 o 
   4   4   3      598.90      589.77     16.71 o 
   5   4   3      578.29      606.83     17.83 o 
   6   4   3      511.65      498.65     16.35 o 
   7   4   3      183.98      178.47     10.90 o 
   8   4   3       55.53       64.28      7.74 o 
  -9   5   3       52.90       62.65      7.18 o 
  -8   5   3       97.21       95.71      7.84 o 
  -7   5   3      627.66      599.24     16.96 o 
  -6   5   3       20.47       29.13      4.69 o 
  -5   5   3      804.04      785.81     17.47 o 
  -4   5   3     1369.66     1422.49     22.08 o 
  -3   5   3     2302.48     2231.77     21.96 o 
  -2   5   3     2373.35     2471.98     66.01 o 
  -1   5   3     1155.86     1163.16     17.34 o 
   0   5   3      967.78      983.89     15.11 o 
   1   5   3       33.33       25.11      2.83 o 
   2   5   3      495.91      470.66     15.00 o 
   3   5   3       41.91       43.85      5.35 o 
   4   5   3      227.91      236.13     10.80 o 
   5   5   3      604.42      614.32     18.54 o 
   6   5   3      387.64      334.23     13.91 o 
   7   5   3      268.36      296.79     13.75 o 
  -6   6   3      300.45      293.33     12.53 o 
  -5   6   3       49.97       49.81      5.86 o 
  -4   6   3      890.71      918.99     17.60 o 
  -3   6   3        1.12       -0.28      2.19 o 
  -2   6   3     2325.84     2336.24     29.62 o 
  -1   6   3     2564.27     2559.32     32.17 o 
   0   6   3      952.57      919.07     15.20 o 
   1   6   3      205.45      220.29      6.98 o 
   2   6   3       34.51       36.96      3.82 o 
   3   6   3       79.69       69.27      6.62 o 
   4   6   3        0.05        4.69      3.82 o 
   5   6   3      158.37      141.55      9.63 o 
   6   6   3      158.54      152.14     10.39 o 
  -8   7   3      562.70      541.69     19.15 o 
  -7   7   3      761.64      803.34     23.38 o 
  -6   7   3      379.73      363.37     14.31 o 
  -5   7   3      280.00      249.53     11.82 o 
  -4   7   3        0.02        1.12      3.62 o 
  -3   7   3      722.24      709.89     13.08 o 
  -2   7   3      263.77      278.41      7.87 o 
  -1   7   3      615.20      606.26     12.68 o 
   0   7   3      194.45      190.17      6.94 o 
   1   7   3       16.24       15.09      3.34 o 
   2   7   3      178.25      188.34      7.11 o 
   3   7   3       71.19       75.74      7.28 o 
   4   7   3       16.30       13.96      4.74 o 
   5   7   3       16.01       12.89      5.14 o 
   6   7   3       73.48       60.82      7.79 o 
  -8   8   3      923.73      824.68     25.01 o 
  -7   8   3      689.75      663.88     21.44 o 
  -6   8   3      414.19      428.92     16.71 o 
  -5   8   3      254.90      254.72     12.58 o 
  -4   8   3      510.75      482.86     17.01 o 
  -3   8   3      240.14      231.27      7.44 o 
  -2   8   3      358.45      346.61      9.17 o 
  -1   8   3      152.64      147.80      6.11 o 
   0   8   3      124.11      122.63      5.98 o 
   1   8   3      580.39      576.62     12.84 o 
   2   8   3      327.42      317.17      9.59 o 
   3   8   3      311.33      335.91     13.96 o 
   4   8   3       47.13       47.01      6.52 o 
   5   8   3       64.41       62.60      7.64 o 
  -7   9   3      383.46      391.07     16.81 o 
  -6   9   3      614.11      634.23     21.60 o 
  -5   9   3     1177.90     1145.26     29.95 o 
  -4   9   3      934.14      905.00     25.82 o 
  -3   9   3      286.01      286.50      8.95 o 
  -2   9   3       32.47       29.27      4.18 o 
  -1   9   3       15.12       11.74      3.04 o 
   0   9   3       69.27       76.24      7.41 o 
   1   9   3      443.52      413.64     11.36 o 
   2   9   3      181.56      196.84      8.16 o 
   3   9   3      393.29      422.65     16.76 o 
  -5  10   3      802.75      718.94     23.63 o 
  -4  10   3      725.81      704.37     23.23 o 
  -3  10   3      416.67      386.18     16.81 o 
  -2  10   3      406.75      413.04     11.41 o 
  -1  10   3       54.06       49.96      4.71 o 
   0  10   3       12.37       15.48      3.54 o 
   1  10   3       40.13       31.66      4.34 o 
  -2 -11   4       87.04       93.41      8.15 o 
  -1 -11   4      134.78      132.17      9.22 o 
   0 -11   4      486.22      481.48     17.47 o 
   1 -11   4      376.72      385.32     15.53 o 
   2 -11   4      312.75      308.20     13.96 o 
   3 -11   4       82.83       87.76      7.95 o 
   4 -11   4       50.11       58.27      6.98 o 
  -4 -10   4       64.42       59.54      6.88 o 
  -3 -10   4        0.14        1.07      3.62 o 
  -2 -10   4       22.26       22.97      4.99 o 
  -1 -10   4       30.65       33.87      5.60 o 
   0 -10   4      266.02      243.21     11.46 o 
   1 -10   4      837.37      880.09     23.63 o 
   2 -10   4      278.62      264.15     12.07 o 
   3 -10   4      286.69      278.97     12.68 o 
   4 -10   4      184.87      183.57     10.39 o 
   5 -10   4      220.05      236.03     11.97 o 
   6 -10   4       11.08       12.63      4.64 o 
  -5  -9   4      310.11      288.29     13.24 o 
  -4  -9   4      205.67      199.66     10.70 o 
  -3  -9   4       42.66       27.96      4.94 o 
  -2  -9   4      158.76      140.48      8.56 o 
  -1  -9   4        0.01        2.04      3.26 o 
   0  -9   4       62.48       61.48      6.06 o 
   1  -9   4      120.82      129.83      8.30 o 
   2  -9   4      294.33      302.19     12.12 o 
   3  -9   4      362.03      403.04     14.57 o 
   4  -9   4      299.95      318.75     13.09 o 
   5  -9   4      987.30      954.66     24.80 o 
   6  -9   4      552.33      575.30     18.74 o 
   7  -9   4      219.94      195.43     11.00 o 
  -6  -8   4      222.15      240.31     11.77 o 
  -5  -8   4      230.29      217.69     10.85 o 
  -4  -8   4      394.32      396.88     14.16 o 
  -3  -8   4      607.86      614.37     17.62 o 
  -2  -8   4      663.96      616.92     17.52 o 
  -1  -8   4       34.89       30.82      4.64 o 
   0  -8   4       43.32       35.96      4.79 o 
   1  -8   4        5.47        6.37      3.06 o 
   2  -8   4       18.45       20.02      4.07 o 
   3  -8   4      384.76      388.27     13.60 o 
   4  -8   4     1758.09     1815.91     36.98 o 
   5  -8   4     1623.64     1653.43     34.99 o 
   6  -8   4      693.51      716.09     20.58 o 
   7  -8   4      865.54      769.06     21.95 o 
   8  -8   4      377.40      376.00     15.33 o 
  -6  -7   4      269.45      269.03     11.56 o 
  -5  -7   4       39.91       38.46      5.20 o 
  -4  -7   4      459.44      458.46     14.47 o 
  -3  -7   4     1013.18      996.58     22.82 o 
  -2  -7   4     1653.56     1581.56     31.22 o 
  -1  -7   4     1058.28     1038.19     23.02 o 
   0  -7   4       20.73       14.77      3.46 o 
   1  -7   4      374.95      362.49      8.17 o 
   2  -7   4       22.76       19.45      2.40 o 
   3  -7   4      218.63      226.25      9.98 o 
   4  -7   4     1052.31     1001.37     23.58 o 
   5  -7   4      143.63      160.34      8.96 o 
   6  -7   4      878.97      879.53     22.72 o 
   7  -7   4     1433.00     1435.02     32.39 o 
   8  -7   4     1428.05     1419.67     29.95 o 
  -7  -6   4       32.02       42.63      6.21 o 
  -6  -6   4      181.41      179.74      6.55 o 
  -5  -6   4        6.75        9.45      2.58 o 
  -4  -6   4      740.38      727.63     12.77 o 
  -3  -6   4      792.69      767.36     13.32 o 
  -2  -6   4      808.44      800.27     12.93 o 
  -1  -6   4      892.58      806.46     15.64 o 
   0  -6   4       28.15       16.67      2.24 o 
   1  -6   4      375.82      365.42      5.80 o 
   2  -6   4     1357.79     1361.08     18.58 o 
   3  -6   4      204.02      198.95      8.91 o 
   4  -6   4      375.43      387.61     12.84 o 
   5  -6   4        6.52       11.15      3.62 o 
   6  -6   4      381.59      406.91     14.11 o 
   7  -6   4      711.67      728.12     14.47 o 
   8  -6   4     1707.13     1659.16     25.77 o 
   9  -6   4      613.83      625.79     14.34 o 
  -8  -5   4      121.36      137.62     10.03 o 
  -7  -5   4      165.84      156.62      9.83 o 
  -6  -5   4      408.97      421.33      9.75 o 
  -5  -5   4       61.53       47.31      6.52 o 
  -4  -5   4       26.30       28.88      3.07 o 
  -3  -5   4       88.26      102.17      4.45 o 
  -2  -5   4     1916.63     1942.67     24.17 o 
  -1  -5   4       46.21       32.74      3.34 o 
   0  -5   4      489.24      443.12      8.22 o 
   1  -5   4     2702.64     2727.37     25.54 o 
   2  -5   4       77.74       67.25      2.88 o 
   3  -5   4      539.27      545.84     10.39 o 
   4  -5   4      285.44      359.39     11.66 o 
   5  -5   4      364.45      337.64     12.02 o 
   6  -5   4      358.55      384.71     13.55 o 
   7  -5   4     2150.52     2058.82     28.95 o 
   8  -5   4      574.81      580.51     12.95 o 
   9  -5   4      624.36      592.93     19.10 o 
  -9  -4   4       41.69       40.90      6.77 o 
  -8  -4   4      220.77      256.00     12.43 o 
  -7  -4   4       80.95       91.38      8.00 o 
  -6  -4   4      731.76      761.00     13.31 o 
  -5  -4   4      276.47      274.87      7.28 o 
  -4  -4   4      520.08      533.41      9.68 o 
  -3  -4   4       40.22       53.23      3.29 o 
  -2  -4   4     1006.04     1050.38     14.49 o 
  -1  -4   4      783.49      757.20     11.29 o 
   0  -4   4      392.82      315.96      8.81 o 
   1  -4   4     2489.13     2355.67     27.89 o 
   2  -4   4     4278.46     4276.16     38.31 o 
   3  -4   4     1218.03     1178.60     16.49 o 
   4  -4   4        8.02        7.95      2.70 o 
   5  -4   4       17.75       23.28      3.77 o 
   6  -4   4      394.27      375.51      9.11 o 
   7  -4   4      498.09      467.85     10.66 o 
   8  -4   4      468.32      456.47     15.53 o 
   9  -4   4      370.05      365.45     14.36 o 
  -9  -3   4       10.89        7.59      4.94 o 
  -8  -3   4       17.29       19.61      5.20 o 
  -7  -3   4      117.10      115.11      8.35 o 
  -6  -3   4      851.54      860.89     21.39 o 
  -5  -3   4      730.65      770.19     23.99 o 
  -4  -3   4     3173.43     3189.65     74.06 o 
  -3  -3   4      788.42      759.96     11.23 o 
  -2  -3   4        0.15        1.94      1.38 o 
  -1  -3   4     1026.19     1067.17     14.11 o 
   0  -3   4      611.56      548.39     15.23 o 
   1  -3   4      128.09      114.52      3.71 o 
   2  -3   4     1750.65     1620.59     20.38 o 
   3  -3   4      138.48      108.88      4.08 o 
   4  -3   4     2614.11     2450.09     43.50 o 
   5  -3   4     1097.01     1052.70     16.27 o 
   6  -3   4       73.89       70.32      4.68 o 
   7  -3   4      306.89      290.02     11.61 o 
   8  -3   4       35.65       37.08      5.35 o 
   9  -3   4      204.30      195.54     10.75 o 
  -9  -2   4       14.66       11.51      4.99 o 
  -8  -2   4       59.32       59.49      6.62 o 
  -7  -2   4      191.08      198.19      9.93 o 
  -6  -2   4     1834.01     1789.88     35.09 o 
  -5  -2   4     2596.77     2603.38     30.68 o 
  -4  -2   4     4952.17     5186.70     56.16 o 
  -3  -2   4     1791.36     1731.50     20.69 o 
  -2  -2   4     2541.72     2498.37     28.23 o 
  -1  -2   4    10579.25    10973.58    153.54 o 
   0  -2   4     1237.26     1256.05     15.81 o 
   1  -2   4      321.15      363.17      6.67 o 
   2  -2   4      195.33      245.56      5.49 o 
   3  -2   4      885.12      839.16     10.33 o 
   4  -2   4     3573.36     3391.69     59.21 o 
   5  -2   4     2740.17     2739.81     47.22 o 
   6  -2   4      852.43      822.03     20.22 o 
   7  -2   4      201.15      191.05      9.37 o 
   8  -2   4       81.66       77.22      6.72 o 
   9  -2   4        1.24        1.32      4.18 o 
 -10  -1   4       26.31       37.03      6.98 o 
  -9  -1   4       14.79       17.93      5.40 o 
  -8  -1   4       59.78       52.51      6.21 o 
  -7  -1   4       74.62       87.61      7.89 o 
  -6  -1   4       23.65       23.38      4.33 o 
  -5  -1   4     3334.26     3570.60     59.64 o 
  -4  -1   4     1071.92     1125.39     14.38 o 
  -3  -1   4     2493.03     2528.65     28.27 o 
  -2  -1   4    12935.00    13306.67    140.80 o 
  -1  -1   4     6736.09     6965.35     73.06 o 
   0  -1   4      161.00      188.25      6.15 o 
   1  -1   4      123.42      134.52      2.41 o 
   2  -1   4      756.53      685.22      9.52 o 
   3  -1   4       53.38       68.20      4.53 o 
   4  -1   4     1792.08     1748.98     31.94 o 
   5  -1   4     4118.34     4303.85     69.58 o 
   6  -1   4     2278.63     2267.39     41.61 o 
   7  -1   4       85.29       71.46      6.77 o 
   8  -1   4      178.16      173.33      9.88 o 
   9  -1   4      165.22      194.26     11.05 o 
 -10   0   4       44.21       50.58      7.54 o 
  -9   0   4      104.62      112.21      9.47 o 
  -8   0   4      806.34      814.03     22.36 o 
  -7   0   4      220.38      233.79     11.21 o 
  -6   0   4        5.71        5.09      3.77 o 
  -5   0   4       55.61       64.38      5.60 o 
  -4   0   4      954.21     1003.81     20.93 o 
  -3   0   4     1561.88     1551.97     27.86 o 
  -2   0   4     5508.30     5447.93     83.53 o 
  -1   0   4      605.25      592.30     15.89 o 
   0   0   4      729.53      686.68      7.72 o 
   1   0   4      170.09      159.07      3.19 o 
   2   0   4       14.41       20.44      4.25 o 
   3   0   4      197.18      203.23      7.54 o 
   4   0   4      289.63      273.52      9.42 o 
   5   0   4     2161.12     2132.36     38.71 o 
   6   0   4       17.19       11.97      4.38 o 
   7   0   4     1374.19     1323.99     29.24 o 
   8   0   4      763.24      763.76     21.29 o 
   9   0   4      327.27      298.47     13.80 o 
 -10   1   4      396.26      391.99     16.76 o 
  -9   1   4      630.07      620.58     20.12 o 
  -8   1   4      295.48      318.95     13.40 o 
  -7   1   4      721.12      736.92     19.81 o 
  -6   1   4      795.63      822.74     20.12 o 
  -5   1   4      251.46      255.59      9.47 o 
  -4   1   4       60.40       64.38      5.04 o 
  -3   1   4     3691.66     3757.68     59.69 o 
  -2   1   4     9216.87     9243.15    137.88 o 
  -1   1   4      385.41      332.62      4.68 o 
   0   1   4     3977.69     3754.66     33.58 o 
   1   1   4       47.62       45.04      2.10 o 
   2   1   4     5381.58     5600.42     49.52 o 
   3   1   4     1063.98     1034.93     21.09 o 
   4   1   4      265.00      255.38      9.52 o 
   5   1   4       12.71       11.00      3.67 o 
   6   1   4      619.95      601.28     17.06 o 
   7   1   4      243.58      215.30     10.70 o 
   8   1   4      549.80      578.10     18.90 o 
   9   1   4      375.87      397.54     16.35 o 
 -10   2   4       28.99       45.84      7.28 o 
  -9   2   4      602.21      599.24     19.61 o 
  -8   2   4     1476.65     1534.85     33.51 o 
  -7   2   4      322.99      341.36     13.09 o 
  -6   2   4     1243.17     1319.55     27.61 o 
  -5   2   4     1390.87     1401.20     27.56 o 
  -4   2   4      631.68      657.97     15.48 o 
  -3   2   4     1589.18     1715.57     30.20 o 
  -2   2   4      446.20      474.75      7.47 o 
  -1   2   4        0.83        4.81      2.04 o 
   0   2   4    11442.71    11080.73     95.01 o 
   1   2   4     5036.43     5176.86     45.96 o 
   2   2   4      452.33      388.30      6.20 o 
   3   2   4     2072.01     2233.72     39.27 o 
   4   2   4       34.69       38.15      4.69 o 
   5   2   4      284.64      278.36     11.15 o 
   6   2   4        2.24        4.48      3.92 o 
   7   2   4      159.36      170.68     10.34 o 
   8   2   4      280.34      257.37     12.99 o 
 -10   3   4       15.97        6.88      5.35 o 
  -9   3   4      162.48      174.70     10.90 o 
  -8   3   4      316.15      324.45     13.29 o 
  -7   3   4      424.54      426.17     14.36 o 
  -6   3   4     1811.34     1869.44     35.55 o 
  -5   3   4     6034.33     6240.37     97.44 o 
  -4   3   4     2222.49     2262.50     38.86 o 
  -3   3   4     2153.58     2255.92     23.57 o 
  -2   3   4      277.93      330.15      5.16 o 
  -1   3   4      159.71      164.54      3.61 o 
   0   3   4      102.21      135.27      3.67 o 
   1   3   4      331.08      297.82      5.27 o 
   2   3   4      840.38      810.78     13.01 o 
   3   3   4      268.26      253.35      9.73 o 
   4   3   4        1.04        3.57      3.26 o 
   5   3   4      394.70      402.08     14.16 o 
   6   3   4       51.29       46.96      5.81 o 
   7   3   4        0.57        0.25      4.28 o 
   8   3   4       11.51        9.73      5.35 o 
  -9   4   4        0.35       -3.87      3.87 o 
  -8   4   4       20.59       26.94      5.14 o 
  -7   4   4     1334.61     1338.65     28.78 o 
  -6   4   4      259.88      257.98     10.44 o 
  -5   4   4     3687.82     3776.57     61.83 o 
  -4   4   4     5084.82     5271.68    111.11 o 
  -3   4   4      718.91      693.06      8.74 o 
  -2   4   4     2814.29     2906.09     27.41 o 
  -1   4   4      111.46      104.74      3.50 o 
   0   4   4       25.95       36.84      2.17 o 
   1   4   4        1.79        3.73      2.04 o 
   2   4   4      217.11      202.46      6.33 o 
   3   4   4       38.66       40.39      4.99 o 
   4   4   4      803.27      797.58     20.32 o 
   5   4   4      293.53      303.92     12.63 o 
   6   4   4      310.38      282.38     12.53 o 
   7   4   4      208.35      202.72     11.87 o 
  -9   5   4       28.10       24.65      5.60 o 
  -8   5   4        4.80        4.13      3.97 o 
  -7   5   4      149.02      153.72      8.66 o 
  -6   5   4      812.29      786.48     19.05 o 
  -5   5   4     1372.27     1313.80     44.11 o 
  -4   5   4     2217.29     2243.22     30.89 o 
  -3   5   4     1242.16     1268.63     17.68 o 
  -2   5   4     1911.78     1901.39     57.40 o 
  -1   5   4      811.37      808.04     13.33 o 
   0   5   4      277.15      281.31      7.46 o 
   1   5   4        4.04        5.10      2.40 o 
   2   5   4      294.95      309.46      8.46 o 
   3   5   4      328.41      300.61     11.97 o 
   4   5   4      179.24      199.20     10.44 o 
   5   5   4     1400.59     1228.94     28.93 o 
   6   5   4      168.01      179.24     10.65 o 
   7   5   4       75.82       72.89      8.00 o 
  -7   6   4      137.79      133.35      9.37 o 
  -6   6   4        9.36        5.40      3.51 o 
  -5   6   4       28.08       25.72      4.99 o 
  -4   6   4     1172.29     1138.69     27.05 o 
  -3   6   4      655.86      649.83     21.57 o 
  -2   6   4     2069.44     2080.81     38.10 o 
  -1   6   4     1482.40     1464.57     21.13 o 
   0   6   4     2404.38     2436.12     31.65 o 
   1   6   4      251.36      264.54      8.11 o 
   2   6   4       52.53       40.47      3.89 o 
   3   6   4       75.77       66.16      6.52 o 
   4   6   4      167.33      154.43      9.37 o 
   5   6   4       11.56       18.54      5.04 o 
   6   6   4      143.54      151.73     10.75 o 
  -8   7   4      627.26      571.58     20.07 o 
  -7   7   4      263.44      270.61     13.19 o 
  -6   7   4      135.30      131.26      9.32 o 
  -5   7   4       56.56       44.77      5.86 o 
  -4   7   4       13.55       15.03      4.33 o 
  -3   7   4      455.06      482.65     16.66 o 
  -2   7   4      627.52      629.61     12.55 o 
  -1   7   4     1040.73     1037.58     17.41 o 
   0   7   4        3.18       -0.61      2.52 o 
   1   7   4     1349.26     1345.34     21.47 o 
   2   7   4      319.24      323.37      9.43 o 
   3   7   4      159.99      151.58      9.73 o 
   4   7   4        0.12        0.81      3.77 o 
   5   7   4        0.86        6.72      4.43 o 
  -7   8   4      235.77      236.03     12.99 o 
  -6   8   4       57.16       46.35      6.72 o 
  -5   8   4       44.16       39.02      6.06 o 
  -4   8   4      945.66      874.75     24.70 o 
  -3   8   4        1.90        6.37      3.87 o 
  -2   8   4      104.61      103.28      5.48 o 
  -1   8   4      241.78      225.10      8.15 o 
   0   8   4      134.10      131.08      6.38 o 
   1   8   4       83.07       92.26      9.68 o 
   2   8   4      439.20      430.67     11.64 o 
   3   8   4      165.95      158.30     10.39 o 
   4   8   4       28.12       30.76      6.01 o 
  -6   9   4      330.80      371.97     16.66 o 
  -5   9   4      209.11      194.21     11.66 o 
  -4   9   4      219.25      219.07     12.28 o 
  -3   9   4      202.72      173.02     11.26 o 
  -2   9   4        9.88        3.60      3.51 o 
  -1   9   4        2.13       -0.60      2.53 o 
   0   9   4       66.53       55.48      4.79 o 
   1   9   4      160.86      175.95      7.81 o 
   2   9   4      196.11      207.68     11.87 o 
  -4  10   4      366.88      370.39     17.06 o 
  -3  10   4      373.27      396.83     17.22 o 
  -2  10   4       64.32       64.28      8.10 o 
  -1  10   4       15.90       15.33      3.49 o 
   0  10   4        0.07       -1.64      2.80 o 
  -1 -11   5      178.50      194.82     11.21 o 
   0 -11   5      388.06      371.31     15.18 o 
   1 -11   5      527.00      563.59     19.30 o 
   2 -11   5       84.00       85.11      8.25 o 
   3 -11   5      138.20      164.87     10.75 o 
   4 -11   5       18.48       28.52      5.70 o 
  -3 -10   5      140.89      159.73      9.98 o 
  -2 -10   5        4.42       12.68      4.33 o 
  -1 -10   5      184.67      166.45      9.88 o 
   0 -10   5      246.38      235.88     11.51 o 
   1 -10   5     1154.73     1170.22     28.63 o 
   2 -10   5      302.21      315.59     13.70 o 
   3 -10   5      127.16      119.34      8.91 o 
   4 -10   5       82.38       98.46      8.51 o 
   5 -10   5       76.54       73.70      7.54 o 
   6 -10   5        0.70        3.01      3.41 o 
  -5  -9   5      270.76      273.67     12.68 o 
  -4  -9   5       84.36       84.40      7.59 o 
  -3  -9   5      212.35      202.36     10.54 o 
  -2  -9   5       36.96       35.55      5.35 o 
  -1  -9   5      105.94       92.55      7.39 o 
   0  -9   5      379.47      342.63     13.09 o 
   1  -9   5      111.19      110.27      7.84 o 
   2  -9   5      565.11      608.00     18.54 o 
   3  -9   5      230.89      231.90     11.10 o 
   4  -9   5      305.15      334.74     13.65 o 
   5  -9   5      598.80      578.46     18.69 o 
   6  -9   5      124.34      113.99      8.56 o 
   7  -9   5        8.46       10.95      4.18 o 
  -6  -8   5      108.61      111.39      8.56 o 
  -5  -8   5      168.40      173.74      9.68 o 
  -4  -8   5      167.01      166.40      9.12 o 
  -3  -8   5      493.14      465.79     14.97 o 
  -2  -8   5      386.74      387.46     13.55 o 
  -1  -8   5       43.81       45.64      5.45 o 
   0  -8   5        0.05        1.07      2.70 o 
   1  -8   5      265.89      272.50     11.21 o 
   2  -8   5      138.67      143.79      8.35 o 
   3  -8   5      316.35      340.09     13.04 o 
   4  -8   5     1873.60     1927.51     39.02 o 
   5  -8   5      254.69      249.17     11.71 o 
   6  -8   5      235.33      227.27     11.31 o 
   7  -8   5       47.42       56.08      6.57 o 
   8  -8   5      114.61      128.72      7.33 o 
  -6  -7   5       65.58       67.84      6.52 o 
  -5  -7   5      123.01      116.08      7.54 o 
  -4  -7   5      180.46      195.28      9.17 o 
  -3  -7   5      890.72      926.09     21.85 o 
  -2  -7   5     1557.11     1573.42     22.04 o 
  -1  -7   5      859.83      852.57     25.82 o 
   0  -7   5       63.81       64.79      4.23 o 
   1  -7   5       48.05       51.10      6.26 o 
   2  -7   5      321.60      346.26      8.13 o 
   3  -7   5      373.61      409.98      9.14 o 
   4  -7   5      144.40      128.46      8.25 o 
   5  -7   5      715.34      675.90     19.15 o 
   6  -7   5      822.32      810.62     22.05 o 
   7  -7   5      315.33      336.52     13.91 o 
   8  -7   5      262.44      262.33      9.27 o 
  -7  -6   5       40.37       45.08      6.37 o 
  -6  -6   5        1.61       -3.62      3.62 o 
  -5  -6   5      106.48      103.96      8.48 o 
  -4  -6   5      609.40      632.41     12.17 o 
  -3  -6   5     2867.72     2952.51     35.80 o 
  -2  -6   5      638.99      668.21     13.57 o 
  -1  -6   5     1621.78     1618.42     21.83 o 
   0  -6   5     3762.58     3845.35     44.30 o 
   1  -6   5      638.38      612.15     11.08 o 
   2  -6   5       13.01       11.08      2.18 o 
   3  -6   5       37.49       31.62      2.97 o 
   4  -6   5        1.26       -0.51      2.70 o 
   5  -6   5      242.85      232.11     10.54 o 
   6  -6   5      540.63      554.88     17.37 o 
   7  -6   5     1105.80     1098.72     19.23 o 
   8  -6   5      869.68      867.72     17.21 o 
  -8  -5   5      164.88      160.60     10.70 o 
  -7  -5   5       45.95       46.35      6.32 o 
  -6  -5   5        5.70        3.31      3.87 o 
  -5  -5   5        9.49        9.05      2.49 o 
  -4  -5   5        0.27       -1.87      2.10 o 
  -3  -5   5     1953.98     1906.94     30.48 o 
  -2  -5   5      803.01      791.09     12.72 o 
  -1  -5   5     2878.23     2793.59     44.75 o 
   0  -5   5     2471.50     2518.24     30.43 o 
   1  -5   5     1680.01     1685.73     22.02 o 
   2  -5   5     1380.79     1248.82     17.68 o 
   3  -5   5      287.40      275.45      8.23 o 
   4  -5   5       52.35       45.48      4.79 o 
   5  -5   5       55.00       50.32      5.45 o 
   6  -5   5      623.59      593.85     12.30 o 
   7  -5   5     1430.76     1407.26     22.37 o 
   8  -5   5      498.38      498.26     12.58 o 
   9  -5   5      450.10      434.47     16.60 o 
  -9  -4   5       63.69       61.99      7.79 o 
  -8  -4   5      456.02      491.16     17.62 o 
  -7  -4   5      110.22      105.59      8.71 o 
  -6  -4   5      188.49      176.39      9.68 o 
  -5  -4   5      529.59      555.44     10.47 o 
  -4  -4   5       54.59       47.74      3.42 o 
  -3  -4   5      241.25      279.84      6.60 o 
  -2  -4   5       16.73       21.26      2.21 o 
  -1  -4   5      878.71      902.87     15.08 o 
   0  -4   5     1775.29     1827.10     22.95 o 
   1  -4   5     2681.57     2642.27     31.47 o 
   2  -4   5     2359.86     2334.06     34.05 o 
   3  -4   5       17.59       36.93      4.18 o 
   4  -4   5      142.70      132.33      7.44 o 
   5  -4   5        0.10        1.30      2.14 o 
   6  -4   5      266.95      277.89      8.17 o 
   7  -4   5       85.42       81.49      5.25 o 
   8  -4   5      418.93      427.29     15.59 o 
   9  -4   5      650.66      640.09     20.27 o 
  -9  -3   5      171.24      160.85     11.10 o 
  -8  -3   5      126.76      137.22      9.83 o 
  -7  -3   5      354.65      383.79     14.36 o 
  -6  -3   5      386.28      414.81     14.57 o 
  -5  -3   5     3020.50     2954.55     51.60 o 
  -4  -3   5      619.09      593.74     18.36 o 
  -3  -3   5     1457.99     1533.05     19.51 o 
  -2  -3   5      136.77      144.02      4.31 o 
  -1  -3   5      405.16      379.30      7.28 o 
   0  -3   5       97.62       95.23      3.74 o 
   1  -3   5     1735.13     1755.35     30.71 o 
   2  -3   5     2175.84     2140.83     47.06 o 
   3  -3   5      199.48      160.62      5.13 o 
   4  -3   5     1868.62     1812.88     24.21 o 
   5  -3   5      476.47      439.85      9.65 o 
   6  -3   5      346.96      340.24     12.53 o 
   7  -3   5      136.15      137.01      8.61 o 
   8  -3   5       66.88       64.84      6.77 o 
   9  -3   5       88.97       82.87      8.10 o 
  -9  -2   5        0.47        1.68      4.69 o 
  -8  -2   5       66.68       65.65      6.98 o 
  -7  -2   5      726.80      742.42     20.63 o 
  -6  -2   5      593.51      642.13     18.29 o 
  -5  -2   5      456.86      428.66     13.45 o 
  -4  -2   5      431.99      414.91      7.46 o 
  -3  -2   5     2375.82     2366.66     30.69 o 
  -2  -2   5     1399.49     1453.60     18.07 o 
  -1  -2   5        1.15        0.25      1.83 o 
   0  -2   5       71.83       71.37      2.11 o 
   1  -2   5     2099.22     2083.94     44.26 o 
   2  -2   5     1037.64      949.72     19.92 o 
   3  -2   5     1415.37     1377.64     15.49 o 
   4  -2   5     1018.28     1017.02     15.71 o 
   5  -2   5     1139.20     1049.20     23.12 o 
   6  -2   5     1021.69     1028.77     24.04 o 
   7  -2   5      515.15      473.13     15.33 o 
   8  -2   5        1.43       -0.61      3.57 o 
   9  -2   5        5.17       -1.02      4.13 o 
  -9  -1   5      110.52      106.50      8.91 o 
  -8  -1   5       18.72       12.38      4.58 o 
  -7  -1   5       10.21       12.58      4.28 o 
  -6  -1   5      174.97      182.14      9.93 o 
  -5  -1   5      444.14      441.24     13.55 o 
  -4  -1   5      418.93      368.31     11.46 o 
  -3  -1   5     4035.47     4067.71     44.23 o 
  -2  -1   5     7653.80     7958.87     83.53 o 
  -1  -1   5     7425.06     7487.74    148.17 o 
   0  -1   5      210.42      188.88      3.03 o 
   1  -1   5        4.05        3.91      1.80 o 
   2  -1   5     1315.55     1205.44     13.44 o 
   3  -1   5     1219.22     1128.69     16.15 o 
   4  -1   5     1085.06     1014.92     21.95 o 
   5  -1   5      616.27      615.85     16.60 o 
   6  -1   5       16.78       15.48      4.38 o 
   7  -1   5      604.43      558.09     16.91 o 
   8  -1   5      353.71      351.75     14.21 o 
   9  -1   5       51.52       51.75      7.13 o 
 -10   0   5      375.25      348.39     15.74 o 
  -9   0   5      119.46      119.64      9.78 o 
  -8   0   5      265.83      287.27     13.04 o 
  -7   0   5      317.71      315.74     12.63 o 
  -6   0   5        0.03       -0.66      3.87 o 
  -5   0   5       62.61       63.52      6.11 o 
  -4   0   5      520.13      503.59     13.75 o 
  -3   0   5     3481.49     3478.05     56.79 o 
  -2   0   5     9456.72     9778.20    102.61 o 
  -1   0   5    10562.54    10809.22     92.49 o 
   0   0   5     5843.89     6254.61     54.52 o 
   1   0   5      149.98      115.75      3.05 o 
   2   0   5     1859.18     1831.88     22.90 o 
   3   0   5      173.54      189.70      9.35 o 
   4   0   5        2.95        8.56      3.21 o 
   5   0   5       12.81       16.91      4.02 o 
   6   0   5      462.20      441.75     14.82 o 
   7   0   5      350.71      361.63     14.01 o 
   8   0   5      683.15      673.20     20.37 o 
   9   0   5      222.79      222.38     12.12 o 
 -10   1   5      399.28      402.74     17.16 o 
  -9   1   5      484.92      492.89     17.73 o 
  -8   1   5        6.25       10.29      4.69 o 
  -7   1   5      483.10      475.47     15.53 o 
  -6   1   5      423.54      421.74     14.16 o 
  -5   1   5      308.81      320.22     11.26 o 
  -4   1   5      969.70      920.54     20.02 o 
  -3   1   5      601.12      585.18     14.21 o 
  -2   1   5      938.31      932.29     14.49 o 
  -1   1   5     3694.42     3818.54     37.70 o 
   0   1   5     1858.39     1902.84     18.73 o 
   1   1   5     3241.97     3249.48     30.21 o 
   2   1   5      830.20      813.49     10.15 o 
   3   1   5        9.83       13.24      3.41 o 
   4   1   5       67.11       68.91      6.62 o 
   5   1   5       29.19       33.01      4.89 o 
   6   1   5      421.82      405.64     14.31 o 
   7   1   5      525.10      494.98     16.71 o 
   8   1   5      321.04      327.86     14.57 o 
 -10   2   5       88.16       83.43      8.86 o 
  -9   2   5      186.58      198.29     11.71 o 
  -8   2   5       94.75       86.03      7.69 o 
  -7   2   5      284.42      313.04     12.58 o 
  -6   2   5      170.44      185.30      9.68 o 
  -5   2   5      130.05      136.15      8.15 o 
  -4   2   5      950.69     1006.46     21.44 o 
  -3   2   5      841.09      904.80     19.10 o 
  -2   2   5      385.96      368.41      5.50 o 
  -1   2   5     1814.43     1794.65     17.95 o 
   0   2   5     2128.71     2275.29     22.21 o 
   1   2   5     4569.49     4718.61     42.75 o 
   2   2   5      672.52      623.32      8.89 o 
   3   2   5        8.77        6.57      3.46 o 
   4   2   5      187.57      196.76      9.73 o 
   5   2   5       71.16       74.82      7.49 o 
   6   2   5       71.21       64.69      6.77 o 
   7   2   5       76.24       57.56      6.93 o 
   8   2   5      275.55      289.00     14.11 o 
  -9   3   5        1.27       -3.46      4.18 o 
  -8   3   5       17.48       14.77      4.74 o 
  -7   3   5     1107.38     1117.75     25.98 o 
  -6   3   5     1200.41     1221.05     26.64 o 
  -5   3   5      888.12      902.96     20.53 o 
  -4   3   5      874.37      860.13     19.10 o 
  -3   3   5      679.92      680.00     11.59 o 
  -2   3   5      332.52      355.04      5.70 o 
  -1   3   5      468.27      486.30      7.08 o 
   0   3   5     1524.88     1550.98     16.44 o 
   1   3   5     2596.15     2576.73     39.27 o 
   2   3   5      453.22      451.92     17.06 o 
   3   3   5     2503.14     2505.20     44.72 o 
   4   3   5      257.87      260.89     11.51 o 
   5   3   5       14.91       24.55      4.99 o 
   6   3   5      191.66      167.83      9.88 o 
   7   3   5       35.96       34.64      6.32 o 
   8   3   5        0.24       -3.92      3.92 o 
  -9   4   5        0.04        0.71      4.23 o 
  -8   4   5      224.55      207.76     10.95 o 
  -7   4   5       51.95       50.88      5.86 o 
  -6   4   5     1092.92     1082.91     24.19 o 
  -5   4   5     1841.73     1860.27     34.64 o 
  -4   4   5      899.62      916.42     14.85 o 
  -3   4   5     1253.66     1224.94     25.19 o 
  -2   4   5     1935.02     2018.36     27.82 o 
  -1   4   5        2.52        2.58      1.46 o 
   0   4   5      207.95      223.18      4.90 o 
   1   4   5      259.45      250.24      5.57 o 
   2   4   5       93.23      102.03      8.40 o 
   3   4   5      217.41      243.11     10.54 o 
   4   4   5      494.27      526.76     16.40 o 
   5   4   5      343.03      340.24     13.60 o 
   6   4   5      162.37      149.85      9.78 o 
   7   4   5        0.09        0.92      4.58 o 
  -9   5   5       16.80       14.87      5.35 o 
  -8   5   5       61.62       53.94      6.42 o 
  -7   5   5        5.75        0.25      3.87 o 
  -6   5   5      467.60      426.39     10.12 o 
  -5   5   5      912.81      920.10     15.61 o 
  -4   5   5      646.45      597.05     17.73 o 
  -3   5   5      496.98      514.44     16.20 o 
  -2   5   5     1716.24     1685.09     22.75 o 
  -1   5   5      991.50     1009.00     15.93 o 
   0   5   5      887.07      835.48     14.36 o 
   1   5   5       62.59       61.71      4.27 o 
   2   5   5      236.45      214.88      9.22 o 
   3   5   5       22.36       30.15      4.94 o 
   4   5   5      122.61      130.44      9.32 o 
   5   5   5       75.71       93.06      8.66 o 
   6   5   5       76.83       70.34      7.79 o 
  -7   6   5      174.12      161.61     10.39 o 
  -6   6   5       10.15        8.00      3.97 o 
  -5   6   5       36.56       34.33      5.30 o 
  -4   6   5     1363.42     1381.13     31.32 o 
  -3   6   5     1343.65     1399.32     31.53 o 
  -2   6   5     1383.71     1363.35     20.26 o 
  -1   6   5     1651.02     1680.34     23.97 o 
   0   6   5        2.61        3.20      2.95 o 
   1   6   5      325.87      331.80      9.15 o 
   2   6   5       13.19       10.19      2.92 o 
   3   6   5       62.24       56.94      6.42 o 
   4   6   5       11.03       16.40      4.89 o 
   5   6   5       97.55      135.03     10.03 o 
  -8   7   5      500.20      458.66     18.44 o 
  -7   7   5      122.31       92.39      8.66 o 
  -6   7   5       63.30       56.23      6.93 o 
  -5   7   5       55.79       33.87      5.65 o 
  -4   7   5       65.80       88.88      8.15 o 
  -3   7   5     2503.69     2418.72     48.39 o 
  -2   7   5      511.21      545.60     11.78 o 
  -1   7   5      664.26      694.88     13.81 o 
   0   7   5      860.39      821.60     16.94 o 
   1   7   5      299.59      297.01      9.15 o 
   2   7   5       64.06       67.49      5.10 o 
   3   7   5        7.46       16.71      5.20 o 
   4   7   5       13.35        9.27      4.94 o 
  -7   8   5      111.40      113.48      9.93 o 
  -6   8   5      403.76      401.01     16.86 o 
  -5   8   5      355.39      352.52     15.48 o 
  -4   8   5        1.67        3.72      3.97 o 
  -3   8   5      223.84      187.39     11.05 o 
  -2   8   5      349.08      336.37     14.77 o 
  -1   8   5      241.80      245.51      8.28 o 
   0   8   5      376.83      380.62     10.53 o 
   1   8   5      423.07      443.30     11.84 o 
   2   8   5      257.47      250.77      9.09 o 
   3   8   5       83.71      115.62      9.47 o 
  -5   9   5      685.22      657.46     22.82 o 
  -4   9   5      214.86      190.75     11.92 o 
  -3   9   5       34.11       27.15      6.21 o 
  -2   9   5        5.68        3.82      4.48 o 
  -1   9   5        5.19        3.07      2.82 o 
   0   9   5      290.31      291.25      9.79 o 
   1   9   5      240.16      256.19      9.56 o 
  -1 -11   6      249.26      275.55     13.29 o 
   0 -11   6      737.98      685.52     21.55 o 
   1 -11   6      412.38      413.79     16.30 o 
   2 -11   6      145.61      146.59     10.03 o 
   3 -11   6      145.17      132.89      9.88 o 
  -3 -10   6        1.66        0.87      3.67 o 
  -2 -10   6       91.38       96.93      7.74 o 
  -1 -10   6      356.55      378.09     14.87 o 
   0 -10   6      450.93      468.75     16.66 o 
   1 -10   6     1168.52     1184.12     29.08 o 
   2 -10   6      459.13      504.76     17.73 o 
   3 -10   6      500.13      517.85     18.23 o 
   4 -10   6       22.11       21.29      4.99 o 
   5 -10   6       98.25       99.22      8.46 o 
  -4  -9   6      114.18       98.51      8.00 o 
  -3  -9   6       92.66       94.94      7.44 o 
  -2  -9   6       24.35       21.70      4.64 o 
  -1  -9   6      200.25      186.22      9.93 o 
   0  -9   6      488.15      454.18     15.59 o 
   1  -9   6      183.92      195.79     10.29 o 
   2  -9   6      581.83      583.76     18.23 o 
   3  -9   6      467.21      469.26     16.50 o 
   4  -9   6     2536.34     2489.31     48.95 o 
   5  -9   6        4.18        9.27      4.28 o 
   6  -9   6       68.93       66.98      7.18 o 
  -5  -8   6       83.18       95.60      7.59 o 
  -4  -8   6      362.67      378.59     13.80 o 
  -3  -8   6      435.20      451.84     14.92 o 
  -2  -8   6      297.32      306.93     12.02 o 
  -1  -8   6      312.85      342.48     12.68 o 
   0  -8   6      268.52      240.36     10.65 o 
   1  -8   6        0.16        2.65      2.95 o 
   2  -8   6      355.27      343.30     12.89 o 
   3  -8   6     1479.36     1588.64     34.08 o 
   4  -8   6      538.75      563.49     17.88 o 
   5  -8   6      701.75      678.80     20.27 o 
   6  -8   6      116.07      113.79      8.56 o 
   7  -8   6      221.76      206.28     11.61 o 
  -5  -7   6       99.07      108.44      7.64 o 
  -4  -7   6     1222.98     1224.40     22.49 o 
  -3  -7   6      930.70      944.60     15.91 o 
  -2  -7   6     1132.04     1104.57     17.50 o 
  -1  -7   6      466.92      431.87      9.76 o 
   0  -7   6      273.81      258.00      7.44 o 
   1  -7   6       55.59       47.45      6.26 o 
   2  -7   6       88.36       84.48      4.82 o 
   3  -7   6      808.44      807.30     14.25 o 
   4  -7   6      410.83      432.33     14.67 o 
   5  -7   6      396.60      417.20     15.03 o 
   6  -7   6      234.36      250.14     11.82 o 
   7  -7   6      427.05      433.09     11.66 o 
   8  -7   6      228.74      215.31      8.77 o 
  -7  -6   6       22.30       13.60      5.40 o 
  -6  -6   6      108.15      107.42      8.61 o 
  -5  -6   6      405.79      420.85      9.79 o 
  -4  -6   6      353.92      356.87      8.79 o 
  -3  -6   6      671.93      676.21     19.69 o 
  -2  -6   6      961.31      941.42     15.24 o 
  -1  -6   6     1215.58     1191.00     29.24 o 
   0  -6   6      590.36      563.73     10.88 o 
   1  -6   6      141.17      143.46      5.45 o 
   2  -6   6       11.36       12.81      2.48 o 
   3  -6   6       43.27       49.32      3.66 o 
   4  -6   6       20.09       24.75      4.28 o 
   5  -6   6      301.32      319.82     12.53 o 
   6  -6   6      361.70      386.44     14.67 o 
   7  -6   6      850.62      824.96     27.15 o 
   8  -6   6      216.45      221.08      8.62 o 
  -8  -5   6      306.39      323.08     14.57 o 
  -7  -5   6      136.57      132.48      9.73 o 
  -6  -5   6       93.13       71.51      6.98 o 
  -5  -5   6       54.09       44.87      5.91 o 
  -4  -5   6      170.91      157.37      5.78 o 
  -3  -5   6      148.48      158.50      7.84 o 
  -2  -5   6      982.02     1031.45     15.64 o 
  -1  -5   6      541.49      530.45     16.99 o 
   0  -5   6     3614.62     3664.57     42.76 o 
   1  -5   6     3014.69     3038.90     36.59 o 
   2  -5   6       60.82       68.37      9.09 o 
   3  -5   6      981.84      969.68     15.59 o 
   4  -5   6       53.16       45.18      5.14 o 
   5  -5   6      114.45      121.38      8.05 o 
   6  -5   6      907.69      922.57     16.74 o 
   7  -5   6      139.90      146.19      6.85 o 
   8  -5   6      175.01      164.93     10.39 o 
  -8  -4   6      111.54      131.36     10.08 o 
  -7  -4   6      204.61      199.46     11.10 o 
  -6  -4   6      648.42      651.14     19.05 o 
  -5  -4   6      393.91      371.77     13.55 o 
  -4  -4   6        0.33       -0.46      2.27 o 
  -3  -4   6       79.32       92.46      4.36 o 
  -2  -4   6      368.45      366.58     14.36 o 
  -1  -4   6     1588.84     1584.09     20.98 o 
   0  -4   6     7430.02     7616.06     91.58 o 
   1  -4   6     3567.07     3586.44     61.89 o 
   2  -4   6     3641.54     3584.27     42.03 o 
   3  -4   6      171.46      155.01      9.22 o 
   4  -4   6      428.93      390.36     12.94 o 
   5  -4   6      178.91      171.71      6.37 o 
   6  -4   6       11.94       15.37      2.97 o 
   7  -4   6      410.01      416.54     14.92 o 
   8  -4   6       81.97       74.11      7.54 o 
  -9  -3   6       40.45       36.52      6.77 o 
  -8  -3   6      207.16      214.89     11.56 o 
  -7  -3   6      466.98      447.56     15.64 o 
  -6  -3   6      579.19      562.11     17.01 o 
  -5  -3   6      578.56      570.72     16.60 o 
  -4  -3   6      187.38      188.97      9.22 o 
  -3  -3   6      182.17      172.16      5.06 o 
  -2  -3   6     2764.71     2879.70     37.28 o 
  -1  -3   6      356.69      393.62      7.76 o 
   0  -3   6     1410.09     1425.03     31.40 o 
   1  -3   6     1720.63     1692.88     22.11 o 
   2  -3   6     1119.75     1058.62     15.91 o 
   3  -3   6     2678.45     2590.03     27.98 o 
   4  -3   6      147.91      131.30      5.38 o 
   5  -3   6      376.26      375.95      9.43 o 
   6  -3   6        3.96        6.26      3.41 o 
   7  -3   6       12.21       12.22      4.23 o 
   8  -3   6       35.67       30.25      5.50 o 
   9  -3   6       99.53      112.82      9.17 o 
  -9  -2   6        1.92       -0.05      5.04 o 
  -8  -2   6       82.37       71.61      7.69 o 
  -7  -2   6      484.52      489.48     16.55 o 
  -6  -2   6      477.92      464.47     15.48 o 
  -5  -2   6       68.97       61.17      6.32 o 
  -4  -2   6       68.48       76.86      7.13 o 
  -3  -2   6      221.54      206.83      5.07 o 
  -2  -2   6     7888.73     8154.57     86.36 o 
  -1  -2   6     2112.91     2110.19     43.91 o 
   0  -2   6       41.97       46.59      2.39 o 
   1  -2   6       42.01       51.40      3.41 o 
   2  -2   6       26.87       15.80      2.77 o 
   3  -2   6     1789.41     1759.88     19.23 o 
   4  -2   6     1111.64     1126.16     24.24 o 
   5  -2   6      907.57      889.21     21.60 o 
   6  -2   6      118.41      111.65      7.59 o 
   7  -2   6       16.23       23.28      4.84 o 
   8  -2   6        0.71        0.81      3.82 o 
  -9  -1   6       84.75       76.45      8.30 o 
  -8  -1   6       11.72       19.15      5.55 o 
  -7  -1   6      173.77      185.25     10.44 o 
  -6  -1   6     1279.10     1226.75     27.66 o 
  -5  -1   6       11.56       12.84      4.07 o 
  -4  -1   6      838.23      826.66     19.86 o 
  -3  -1   6     1620.74     1590.78     30.61 o 
  -2  -1   6     1100.16     1072.13     14.28 o 
  -1  -1   6     1196.40     1232.77     12.72 o 
   0  -1   6      563.95      547.09     11.31 o 
   1  -1   6      191.10      213.45      3.69 o 
   2  -1   6     2082.45     2114.48     26.50 o 
   3  -1   6      433.51      405.90      8.71 o 
   4  -1   6     1393.76     1401.36     28.42 o 
   5  -1   6     1702.84     1630.61     32.75 o 
   6  -1   6        1.67       -0.71      3.21 o 
   7  -1   6      364.59      341.82     13.40 o 
   8  -1   6      366.70      352.01     14.47 o 
  -9   0   6      200.42      181.12     11.77 o 
  -8   0   6      112.60      120.41      9.63 o 
  -7   0   6      370.80      363.72     13.85 o 
  -6   0   6      133.50      122.19      8.30 o 
  -5   0   6        1.77        6.77      3.67 o 
  -4   0   6     2357.57     2290.62     41.31 o 
  -3   0   6     4415.27     4289.07     69.63 o 
  -2   0   6     1155.37     1124.93     14.59 o 
  -1   0   6      362.75      326.56      5.25 o 
   0   0   6      653.54      655.19      8.39 o 
   1   0   6     1073.61     1122.44     12.65 o 
   2   0   6      105.70      111.98      4.45 o 
   3   0   6      388.51      416.57     18.67 o 
   4   0   6      389.32      408.24     13.14 o 
   5   0   6        3.39        4.79      3.72 o 
   6   0   6     1190.94     1128.19     26.59 o 
   7   0   6      274.48      293.23     12.89 o 
   8   0   6      229.22      203.58     11.31 o 
  -9   1   6     1575.63     1573.16     36.57 o 
  -8   1   6      383.86      396.22     15.59 o 
  -7   1   6        1.12       -2.39      3.31 o 
  -6   1   6      126.83      124.99      8.86 o 
  -5   1   6       45.37       41.31      5.09 o 
  -4   1   6      386.65      387.66     12.63 o 
  -3   1   6     1269.28     1320.78     26.38 o 
  -2   1   6     1011.60     1007.45     11.28 o 
  -1   1   6      389.74      381.59      5.95 o 
   0   1   6     2894.97     2823.91     26.93 o 
   1   1   6     5794.10     6104.10     54.38 o 
   2   1   6      865.23      839.93     10.81 o 
   3   1   6      217.23      223.44      6.46 o 
   4   1   6        4.69        4.64      3.97 o 
   5   1   6        6.61        2.44      3.87 o 
   6   1   6       76.66       73.29      7.44 o 
   7   1   6      335.81      317.12     13.70 o 
   8   1   6      181.22      184.18     11.31 o 
  -9   2   6     1010.51     1004.73     27.30 o 
  -8   2   6     1237.82     1256.45     30.25 o 
  -7   2   6      225.95      226.40     11.21 o 
  -6   2   6      303.22      298.73     12.12 o 
  -5   2   6      167.70      178.27      9.42 o 
  -4   2   6      325.30      316.35     11.05 o 
  -3   2   6       38.01       38.33      3.97 o 
  -2   2   6      955.35      981.27     22.53 o 
  -1   2   6     1301.43     1286.69     14.15 o 
   0   2   6     2766.34     2945.20     28.33 o 
   1   2   6     2224.16     2189.85     22.34 o 
   2   2   6     1856.36     1923.37     20.51 o 
   3   2   6      950.65      949.42     21.95 o 
   4   2   6       60.97       61.68      6.21 o 
   5   2   6        0.11       -2.85      3.31 o 
   6   2   6       77.72       88.01      7.79 o 
   7   2   6      154.77      167.73     11.00 o 
  -9   3   6      273.63      269.90     13.70 o 
  -8   3   6      911.71      935.41     24.80 o 
  -7   3   6      780.98      804.46     21.34 o 
  -6   3   6      819.59      831.50     20.93 o 
  -5   3   6       65.42       72.73      7.33 o 
  -4   3   6      518.67      529.62     16.86 o 
  -3   3   6        8.41       10.51      2.51 o 
  -2   3   6       11.59       15.85      1.82 o 
  -1   3   6     1108.15     1157.82     13.43 o 
   0   3   6     1059.93     1085.48     13.04 o 
   1   3   6     2929.81     2926.36     28.80 o 
   2   3   6     1030.59     1091.25     13.71 o 
   3   3   6      399.64      429.22     14.31 o 
   4   3   6      227.56      263.33     11.71 o 
   5   3   6       83.34       81.04      7.89 o 
   6   3   6        9.16       11.46      5.04 o 
   7   3   6        5.10        3.16      4.43 o 
  -9   4   6        5.88        6.57      4.99 o 
  -8   4   6      505.55      480.82     16.81 o 
  -7   4   6      101.51       89.85      7.95 o 
  -6   4   6      982.49     1025.00     23.99 o 
  -5   4   6      168.96      186.56      8.35 o 
  -4   4   6      527.65      531.97     10.93 o 
  -3   4   6      484.77      502.83     10.33 o 
  -2   4   6      194.36      225.27      6.65 o 
  -1   4   6       99.38       96.30      3.68 o 
   0   4   6      323.55      318.17      6.35 o 
   1   4   6      254.99      258.86      5.91 o 
   2   4   6      574.61      601.23     12.26 o 
   3   4   6      757.35      756.83     20.22 o 
   4   4   6     1221.87     1200.11     28.27 o 
   5   4   6      164.43      155.55     10.29 o 
   6   4   6       39.33       63.92      7.74 o 
  -8   5   6      128.01      113.23      8.96 o 
  -6   5   6      378.41      359.70     14.47 o 
  -5   5   6      425.24      398.56     14.77 o 
  -4   5   6       12.10       12.73      4.18 o 
  -3   5   6     1595.67     1555.07     33.67 o 
  -2   5   6     2938.18     2927.40     53.89 o 
  -1   5   6     2696.13     2605.97     33.19 o 
   0   5   6       23.70       33.14      4.79 o 
   1   5   6       11.09        6.64      2.86 o 
   2   5   6      102.58      115.67      6.01 o 
   3   5   6      250.04      267.30     12.22 o 
   4   5   6      584.55      525.95     17.83 o 
   5   5   6      195.58      171.80     10.80 o 
   6   5   6      114.10      123.52     10.34 o 
  -8   6   6      262.31      244.94     13.40 o 
  -7   6   6       48.65       41.77      6.47 o 
  -6   6   6        9.03        5.81      3.97 o 
  -5   6   6      248.02      246.32     12.38 o 
  -4   6   6      487.07      480.92     17.01 o 
  -3   6   6      186.54      192.74     10.70 o 
  -2   6   6     2096.49     2146.47     43.65 o 
  -1   6   6     1562.51     1519.31     40.59 o 
   0   6   6      199.54      202.37      7.16 o 
   1   6   6      302.98      309.50      9.06 o 
   2   6   6       37.08       34.59      4.01 o 
   3   6   6       40.42       27.05      5.86 o 
   4   6   6      177.33      184.84     11.05 o 
   5   6   6      119.26      115.47      9.52 o 
  -7   7   6       93.50       82.11      8.30 o 
  -6   7   6        5.59        6.77      4.13 o 
  -5   7   6       10.01       13.40      4.58 o 
  -4   7   6       18.44       18.44      5.04 o 
  -3   7   6      218.04      228.29     12.22 o 
  -2   7   6      365.16      356.79     14.87 o 
  -1   7   6      439.34      425.45     10.68 o 
   0   7   6      336.54      352.07     12.22 o 
   1   7   6      449.08      419.75     11.21 o 
   2   7   6      123.45      129.77      6.87 o 
   3   7   6        0.14        5.81      4.84 o 
   4   7   6        4.00        5.50      4.79 o 
  -6   8   6      154.06      154.43     11.00 o 
  -5   8   6       29.11       26.08      6.26 o 
  -4   8   6       24.36       22.46      5.60 o 
  -3   8   6       11.51       23.99      5.96 o 
  -2   8   6       89.11       92.75      9.02 o 
  -1   8   6      109.61      115.47      9.68 o 
   0   8   6      632.43      633.06     14.37 o 
   1   8   6      377.02      395.28     11.49 o 
   2   8   6      418.10      427.30     26.74 o 
  -4   9   6       62.35       46.91      7.59 o 
  -3   9   6       40.81       35.76      6.98 o 
  -2   9   6       23.85       14.82      5.65 o 
  -1   9   6      117.11      124.03     10.29 o 
   0   9   6      308.19      298.34     10.33 o 
   1 -11   7      295.10      304.43     14.57 o 
   2 -11   7      154.52      145.06     10.19 o 
  -3 -10   7        4.14       11.51      4.53 o 
  -2 -10   7       17.47       22.41      4.94 o 
  -1 -10   7      326.09      324.50     13.91 o 
   0 -10   7      423.84      432.99     16.15 o 
   1 -10   7      701.82      688.99     21.09 o 
   2 -10   7      471.81      437.22     16.50 o 
   3 -10   7       56.06       66.21      7.18 o 
   4 -10   7      188.44      188.97     11.36 o 
  -4  -9   7       60.92       61.12      6.57 o 
  -3  -9   7      112.28      110.43      8.15 o 
  -2  -9   7        1.07        4.48      3.62 o 
  -1  -9   7       52.40       59.24      6.32 o 
   0  -9   7      295.31      302.75     12.63 o 
   1  -9   7      179.16      179.34     10.19 o 
   2  -9   7      951.64      982.27     25.67 o 
   3  -9   7     1031.64     1082.10     27.61 o 
   4  -9   7      608.03      575.40     19.00 o 
   5  -9   7       73.52       78.03      7.79 o 
   6  -9   7       70.95       83.84      7.74 o 
  -4  -8   7      127.08      146.79      8.76 o 
  -3  -8   7      463.89      419.14     14.47 o 
  -2  -8   7      237.83      241.58     10.75 o 
  -1  -8   7       18.08       19.71      4.18 o 
   0  -8   7        0.12       -0.36      2.44 o 
   1  -8   7      489.93      498.75     16.04 o 
   2  -8   7     1163.08     1164.92     18.82 o 
   3  -8   7     1589.97     1603.80     23.85 o 
   4  -8   7      700.65      728.56     21.19 o 
   5  -8   7      459.58      480.00     17.22 o 
   6  -8   7      205.47      211.48     11.56 o 
   7  -8   7      162.77      181.73     11.41 o 
  -6  -7   7       44.03       54.55      6.98 o 
  -5  -7   7      181.85      201.65     11.36 o 
  -4  -7   7      146.95      160.70      6.50 o 
  -3  -7   7      305.32      329.26      8.86 o 
  -2  -7   7      553.62      571.16     11.78 o 
  -1  -7   7      187.99      198.66      6.78 o 
   0  -7   7       60.06       78.90      5.53 o 
   1  -7   7       25.79       18.91      2.95 o 
   2  -7   7      441.09      423.54     16.07 o 
   3  -7   7     1308.46     1280.01     22.67 o 
   4  -7   7      704.97      704.78     20.22 o 
   5  -7   7      370.35      372.53     14.52 o 
   6  -7   7      137.99      148.12      9.88 o 
   7  -7   7      600.33      556.66     19.66 o 
  -7  -6   7        6.90       -0.15      4.84 o 
  -6  -6   7        1.28       -4.18      4.18 o 
  -5  -6   7       49.90       48.18      6.21 o 
  -4  -6   7      158.38      161.74      6.09 o 
  -3  -6   7      577.84      569.99     11.39 o 
  -2  -6   7      323.28      327.88     10.11 o 
  -1  -6   7     1423.57     1414.12     23.07 o 
   0  -6   7     1133.09     1150.20     17.93 o 
   1  -6   7        0.28       -2.00      2.00 o 
   2  -6   7      106.42      111.33      5.20 o 
   3  -6   7        0.10        5.35      6.21 o 
   4  -6   7       42.69       40.92      3.53 o 
   5  -6   7      748.26      719.80     20.68 o 
   6  -6   7      968.18      961.18     25.72 o 
   7  -6   7      153.90      141.41      6.89 o 
   8  -6   7      319.96      302.96     10.06 o 
  -7  -5   7      138.14      139.56     10.14 o 
  -6  -5   7       27.30       22.26      5.60 o 
  -5  -5   7        2.64        0.36      3.67 o 
  -4  -5   7       66.99       70.75      6.77 o 
  -3  -5   7      166.10      171.66      5.91 o 
  -2  -5   7      491.60      472.40      9.72 o 
  -1  -5   7     1677.16     1655.88     22.75 o 
   0  -5   7     2745.73     2699.48     33.63 o 
   1  -5   7     1510.57     1505.19     21.46 o 
   2  -5   7      809.46      817.15     14.26 o 
   3  -5   7       41.39       42.62      3.62 o 
   4  -5   7       91.32      101.20      5.42 o 
   5  -5   7        0.31        2.42      2.22 o 
   6  -5   7      891.68      882.57     17.50 o 
   7  -5   7      285.42      288.18     15.84 o 
   8  -5   7      251.21      262.16     13.09 o 
  -8  -4   7      114.19      110.07      9.88 o 
  -7  -4   7      345.57      348.59     14.77 o 
  -6  -4   7      297.96      317.88     13.45 o 
  -5  -4   7      138.79      160.49      9.42 o 
  -4  -4   7       23.33       27.56      5.30 o 
  -3  -4   7       98.93      112.69      4.80 o 
  -2  -4   7     1706.61     1642.14     22.01 o 
  -1  -4   7      614.82      612.60     11.18 o 
   0  -4   7     2387.33     2410.57     30.24 o 
   1  -4   7     3594.65     3624.17     52.05 o 
   2  -4   7      285.03      284.43     14.85 o 
   3  -4   7      387.47      388.78     11.71 o 
   4  -4   7       76.84       67.63      3.96 o 
   5  -4   7       83.17       90.32      5.29 o 
   6  -4   7        0.07        0.64      2.43 o 
   7  -4   7      105.60      101.41      8.30 o 
   8  -4   7      202.31      171.34     10.80 o 
  -8  -3   7      250.43      251.62     13.29 o 
  -7  -3   7     1057.91      984.97     25.72 o 
  -6  -3   7      433.56      431.16     15.43 o 
  -5  -3   7     1134.29     1129.26     26.23 o 
  -4  -3   7      207.30      203.23     10.08 o 
  -3  -3   7      246.97      235.14      6.11 o 
  -2  -3   7      221.62      237.80      6.25 o 
  -1  -3   7     1573.76     1578.49     31.81 o 
   0  -3   7     1836.85     1881.13     24.46 o 
   1  -3   7     2583.71     2547.83     70.14 o 
   2  -3   7     1473.91     1478.77     28.47 o 
   3  -3   7     1559.85     1573.28     18.28 o 
   4  -3   7     1096.54     1058.34     14.10 o 
   5  -3   7      143.06      145.67      6.07 o 
   6  -3   7      103.51      111.80      8.05 o 
   7  -3   7       19.38       15.69      4.53 o 
   8  -3   7       49.78       49.36      6.62 o 
  -9  -2   7        7.76        8.66      5.50 o 
  -8  -2   7      237.53      230.07     12.12 o 
  -7  -2   7      439.61      446.39     16.35 o 
  -6  -2   7     1420.60     1419.18     31.48 o 
  -5  -2   7     1338.54     1292.20     28.63 o 
  -4  -2   7     1274.41     1255.63     27.61 o 
  -3  -2   7      371.81      385.62     13.40 o 
  -2  -2   7     1247.69     1276.84     17.36 o 
  -1  -2   7       46.81       58.64      3.78 o 
   0  -2   7      420.68      433.04      8.64 o 
   1  -2   7     2588.19     2551.64     25.61 o 
   2  -2   7      814.39      792.69     10.91 o 
   3  -2   7     2381.97     2329.46     24.66 o 
   4  -2   7     2253.22     2197.71     33.59 o 
   5  -2   7     1489.29     1449.03     30.82 o 
   6  -2   7        0.30       -0.71      3.36 o 
   7  -2   7       36.21       21.85      5.04 o 
   8  -2   7       17.43       15.08      4.99 o 
  -9  -1   7      144.63      144.70     10.75 o 
  -8  -1   7       13.78       10.24      5.14 o 
  -7  -1   7       55.64       59.95      7.03 o 
  -6  -1   7       88.50       88.63      7.69 o 
  -5  -1   7     2173.27     2085.20     40.34 o 
  -4  -1   7     1271.86     1239.28     27.00 o 
  -3  -1   7      634.95      653.39     17.67 o 
  -2  -1   7     1243.99     1290.90     14.81 o 
  -1  -1   7     1133.69     1194.78     12.15 o 
   0  -1   7       56.98       56.41      2.25 o 
   1  -1   7      621.44      644.10      8.66 o 
   2  -1   7     1188.22     1188.32     17.59 o 
   3  -1   7      925.93      900.45     24.50 o 
   4  -1   7     1189.47     1223.39     26.74 o 
   5  -1   7        5.35        9.83      4.02 o 
   6  -1   7      913.78      876.02     22.61 o 
   7  -1   7      110.64      107.73      8.71 o 
   8  -1   7       52.01       48.23      6.72 o 
  -9   0   7      193.09      177.35     11.77 o 
  -8   0   7      173.79      163.04     10.34 o 
  -7   0   7      488.27      453.37     15.94 o 
  -6   0   7      157.12      144.60      9.07 o 
  -5   0   7      883.11      893.54     22.41 o 
  -4   0   7     1082.15     1091.78     24.80 o 
  -3   0   7     1421.82     1339.83     27.86 o 
  -2   0   7      106.15      106.23      3.96 o 
  -1   0   7      268.88      275.46      5.15 o 
   0   0   7      426.62      435.15      6.85 o 
   1   0   7     1597.17     1671.62     27.87 o 
   2   0   7      302.57      308.06      6.00 o 
   3   0   7       43.18       43.49      3.60 o 
   4   0   7      112.92      122.34      7.79 o 
   5   0   7      573.62      589.41     17.57 o 
   6   0   7      249.44      255.23     12.17 o 
   7   0   7      244.72      250.14     12.33 o 
   8   0   7      249.27      252.84     13.14 o 
  -9   1   7      828.40      861.20     25.16 o 
  -8   1   7      130.61      128.56      9.88 o 
  -7   1   7      730.02      712.37     20.73 o 
  -6   1   7      140.62      157.85      9.27 o 
  -5   1   7       13.63       13.55      4.38 o 
  -4   1   7      899.21      904.64     21.80 o 
  -3   1   7      616.67      605.87     11.97 o 
  -2   1   7       25.44       17.42      4.56 o 
  -1   1   7     2562.36     2544.42     24.94 o 
   0   1   7     3600.06     3784.08     35.52 o 
   1   1   7      714.34      676.08      9.59 o 
   2   1   7      776.84      804.76     11.00 o 
   3   1   7       85.96       97.72      8.05 o 
   4   1   7       25.76       31.22      5.04 o 
   5   1   7      139.29      147.66      9.12 o 
   6   1   7      326.35      300.82     12.99 o 
   7   1   7      403.40      413.54     16.50 o 
  -9   2   7      364.17      355.06     15.74 o 
  -8   2   7      395.43      406.35     15.94 o 
  -7   2   7      919.12      953.13     24.70 o 
  -6   2   7      414.23      413.79     14.57 o 
  -5   2   7        3.75       10.54      4.58 o 
  -4   2   7       93.51       93.62      7.84 o 
  -3   2   7     2012.51     1987.06     26.54 o 
  -2   2   7      168.09      174.08      6.04 o 
  -1   2   7      267.61      263.27      7.16 o 
   0   2   7     2161.12     2198.89     22.66 o 
   1   2   7     1800.54     1853.20     20.10 o 
   2   2   7     1866.10     1919.28     21.04 o 
   3   2   7      294.72      299.29     12.07 o 
   4   2   7      159.64      156.16      9.47 o 
   5   2   7        1.48       -0.66      4.18 o 
   6   2   7       19.03       14.11      5.55 o 
   7   2   7       65.50       78.49      8.66 o 
  -9   3   7      148.84      138.64     10.65 o 
  -8   3   7     1393.41     1373.44     32.19 o 
  -7   3   7      324.20      315.33     13.45 o 
  -6   3   7      946.56      955.22     23.53 o 
  -5   3   7      804.38      784.26     14.66 o 
  -4   3   7      109.22      116.62      6.11 o 
  -3   3   7       68.90       74.96      4.93 o 
  -2   3   7      105.89      115.50     11.71 o 
  -1   3   7      344.36      355.59      6.70 o 
   0   3   7        1.25        2.19      1.89 o 
   1   3   7       90.49       92.39      5.70 o 
   2   3   7      654.89      672.09     10.41 o 
   3   3   7     1122.34     1047.57     24.75 o 
   4   3   7       50.73       61.22      6.52 o 
   5   3   7      245.94      229.31     11.71 o 
   6   3   7      114.20      111.09      9.12 o 
  -8   4   7      218.41      248.05     12.68 o 
  -7   4   7     1338.85     1251.76     28.98 o 
  -6   4   7      758.17      737.39     20.14 o 
  -5   4   7      557.80      536.70     11.75 o 
  -4   4   7      130.23      136.57      6.19 o 
  -3   4   7      334.53      365.77     15.33 o 
  -2   4   7        3.40        7.40      2.74 o 
  -1   4   7       75.92       76.00      5.08 o 
   0   4   7      325.81      349.76      9.07 o 
   1   4   7       49.40       58.42      4.41 o 
   2   4   7      783.21      777.71     14.76 o 
   3   4   7      190.64      213.57     10.80 o 
   4   4   7     1017.23      947.84     24.86 o 
   5   4   7       91.10      109.10      9.02 o 
   6   4   7       60.85       58.88      7.95 o 
  -8   5   7       15.39       12.78      4.53 o 
  -7   5   7      538.34      539.70     19.41 o 
  -6   5   7      180.79      194.16     10.90 o 
  -5   5   7      453.55      440.23     16.25 o 
  -4   5   7      135.94      130.60      8.91 o 
  -3   5   7      549.66      545.76     17.62 o 
  -2   5   7        1.65        0.20      3.31 o 
  -1   5   7      108.20      115.47      8.61 o 
   0   5   7      242.54      255.66      7.97 o 
   1   5   7        0.75        2.27      2.61 o 
   2   5   7      161.30      169.61      9.91 o 
   3   5   7      347.73      380.78     15.28 o 
   4   5   7      244.54      267.71     13.04 o 
   5   5   7      270.16      269.34     14.06 o 
  -7   6   7       20.28       15.99      5.14 o 
  -6   6   7       89.58       99.17      8.56 o 
  -5   6   7      215.26      210.87     11.77 o 
  -4   6   7      722.90      685.22     21.44 o 
  -3   6   7      605.23      624.20     20.17 o 
  -2   6   7      211.16      215.71     11.66 o 
  -1   6   7        9.07       12.02      4.84 o 
   0   6   7      667.23      661.76     14.59 o 
   1   6   7        7.67        1.70      3.44 o 
   2   6   7        0.96        1.23      2.65 o 
   3   6   7       88.78       99.07      8.96 o 
   4   6   7       38.56       36.93      6.62 o 
  -6   7   7        0.18        9.52      4.64 o 
  -5   7   7       29.46       30.66      6.37 o 
  -4   7   7      481.85      425.86     17.01 o 
  -3   7   7      648.86      585.90     20.12 o 
  -2   7   7      269.44      255.69     13.04 o 
  -1   7   7      216.15      210.00     12.07 o 
   0   7   7      260.69      259.65      8.92 o 
   1   7   7      366.25      358.54     10.64 o 
   2   7   7      208.87      215.83      8.55 o 
   3   7   7        8.50        6.42      4.48 o 
  -5   8   7       17.31       14.52      5.14 o 
  -4   8   7        3.41        4.74      4.64 o 
  -3   8   7       26.05       22.46      6.21 o 
  -2   8   7       35.46       29.95      6.52 o 
  -1   8   7      277.73      257.32     13.91 o 
   0   8   7      309.49      303.62     15.08 o 
   1   8   7      336.14      369.25     11.52 o 
  -2 -10   8      158.66      165.64     10.29 o 
  -1 -10   8      156.72      166.56     10.34 o 
   0 -10   8      116.00      137.47      9.32 o 
   1 -10   8      495.67      523.10     18.44 o 
   2 -10   8      263.11      262.72     12.99 o 
   3 -10   8      227.53      224.52     12.43 o 
  -3  -9   8        0.03       -1.63      3.06 o 
  -2  -9   8       55.31       51.55      6.06 o 
  -1  -9   8       50.14       56.79      6.37 o 
   0  -9   8      160.97      173.13      9.98 o 
   1  -9   8      180.56      180.51     10.34 o 
   2  -9   8      731.66      705.08     21.29 o 
   3  -9   8     1560.51     1517.43     34.99 o 
   4  -9   8      245.35      237.25     12.17 o 
   5  -9   8      114.90      120.61      9.22 o 
  -3  -8   8      161.67      163.70      9.07 o 
  -2  -8   8       20.08       18.49      4.33 o 
  -1  -8   8        9.31       11.77      3.77 o 
   0  -8   8        7.88        8.50      2.70 o 
   1  -8   8      207.16      202.80      7.18 o 
   2  -8   8     1033.23     1013.02     17.73 o 
   3  -8   8     1075.86     1060.15     39.24 o 
   4  -8   8      783.07      710.94     21.39 o 
   5  -8   8      548.70      528.34     18.39 o 
   6  -8   8      107.56      124.84      9.68 o 
  -6  -7   8      174.67      178.98     11.51 o 
  -5  -7   8      321.61      325.93     14.31 o 
  -4  -7   8      450.42      462.28     16.76 o 
  -3  -7   8      194.76      209.89      7.29 o 
  -2  -7   8      142.38      142.98      6.12 o 
  -1  -7   8      436.01      447.10     10.53 o 
   0  -7   8       46.91       47.52      4.25 o 
   1  -7   8       46.49       51.87      3.94 o 
   2  -7   8      537.69      541.85     11.85 o 
   3  -7   8      585.63      608.12     12.94 o 
   4  -7   8      812.23      828.24     23.66 o 
   5  -7   8      773.60      736.51     22.00 o 
   6  -7   8      620.61      638.00     21.04 o 
  -6  -6   8      121.77      133.86     10.08 o 
  -5  -6   8       87.03      110.83      9.07 o 
  -4  -6   8      698.49      689.14     20.37 o 
  -3  -6   8      298.38      291.28      8.04 o 
  -2  -6   8      303.99      329.74      8.71 o 
  -1  -6   8      634.21      634.91     12.48 o 
   0  -6   8      451.31      455.85     10.43 o 
   1  -6   8       90.22       93.39      5.16 o 
   2  -6   8       45.31       46.84      3.83 o 
   3  -6   8      144.22      148.25      6.23 o 
   4  -6   8      496.35      479.80     11.43 o 
   5  -6   8     1628.64     1576.93     35.30 o 
   6  -6   8     1157.24     1091.86     19.93 o 
   7  -6   8      252.57      257.81     14.13 o 
  -7  -5   8       39.37       50.78      7.23 o 
  -5  -5   8        3.83        6.16      4.23 o 
  -4  -5   8       68.98       64.74      6.93 o 
  -3  -5   8        4.06        8.25      4.18 o 
  -2  -5   8      463.90      478.74     10.31 o 
  -1  -5   8     1362.17     1364.15     20.28 o 
   0  -5   8     1049.77     1016.64     16.55 o 
   1  -5   8     1167.18     1196.50     18.73 o 
   2  -5   8      389.76      384.45      9.57 o 
   3  -5   8      128.44      134.94      6.03 o 
   4  -5   8      322.45      305.89      8.90 o 
   5  -5   8      278.76      252.51     11.61 o 
   6  -5   8      671.19      637.58     14.22 o 
   7  -5   8      345.43      329.90     14.47 o 
  -8  -4   8      262.43      282.63     14.57 o 
  -7  -4   8      261.81      277.08     13.85 o 
  -6  -4   8      618.34      641.67     19.86 o 
  -5  -4   8      103.44      105.33      8.66 o 
  -4  -4   8       85.27       80.53      7.49 o 
  -3  -4   8       55.39       55.06      6.32 o 
  -2  -4   8       10.89        7.21      3.06 o 
  -1  -4   8      924.95      941.83     15.20 o 
   0  -4   8      642.58      628.21     11.87 o 
   1  -4   8     1166.85     1149.13     17.97 o 
   2  -4   8     1387.97     1383.92     26.38 o 
   3  -4   8     1509.11     1400.60     47.88 o 
   4  -4   8        2.95        7.77      3.46 o 
   5  -4   8       59.12       58.33      7.26 o 
   6  -4   8       36.13       45.38      6.32 o 
   7  -4   8      163.82      159.83     10.14 o 
  -8  -3   8      521.34      490.65     18.59 o 
  -7  -3   8      548.87      581.36     19.66 o 
  -6  -3   8      731.27      786.02     22.41 o 
  -5  -3   8       45.29       46.66      6.01 o 
  -4  -3   8      155.52      167.62      9.88 o 
  -3  -3   8     1328.63     1331.47     29.39 o 
  -2  -3   8      134.45      133.62      6.19 o 
  -1  -3   8      523.57      530.51     10.30 o 
   0  -3   8      281.16      278.65      7.54 o 
   1  -3   8      589.45      579.10     11.45 o 
   2  -3   8     1374.82     1371.98     16.67 o 
   3  -3   8     1992.00     1934.66     40.13 o 
   4  -3   8      842.83      825.83     12.42 o 
   5  -3   8      276.82      274.28     11.92 o 
   6  -3   8        1.81        1.27      3.72 o 
   7  -3   8       64.82       60.97      6.98 o 
  -8  -2   8      162.41      155.60     11.05 o 
  -7  -2   8      653.41      625.07     20.12 o 
  -6  -2   8      686.37      672.69     20.17 o 
  -5  -2   8       37.24       34.99      5.81 o 
  -4  -2   8      148.55      178.37     10.59 o 
  -3  -2   8     1285.48     1335.85     29.54 o 
  -2  -2   8       84.80       79.15      7.23 o 
  -1  -2   8      351.92      333.93     12.53 o 
   0  -2   8       77.92       73.42      3.37 o 
   1  -2   8      210.13      209.37      5.29 o 
   2  -2   8     1401.06     1313.13     16.39 o 
   3  -2   8     2781.51     2704.55     34.61 o 
   4  -2   8     2031.33     1984.47     27.70 o 
   5  -2   8       19.12       22.36      4.74 o 
   6  -2   8      196.55      199.66     10.59 o 
   7  -2   8       27.70       20.32      5.40 o 
  -8  -1   8        0.77       -4.53      4.53 o 
  -7  -1   8      336.63      294.09     13.29 o 
  -6  -1   8      482.47      470.33     16.20 o 
  -5  -1   8       87.78       72.79      7.49 o 
  -4  -1   8     1079.81     1066.92     25.52 o 
  -3  -1   8     1475.60     1587.47     33.11 o 
  -2  -1   8      555.05      541.35     10.54 o 
  -1  -1   8      797.90      790.38     10.20 o 
   0  -1   8      409.86      425.59      9.40 o 
   1  -1   8        5.65        4.87      2.95 o 
   2  -1   8      737.19      778.52     13.84 o 
   3  -1   8      636.09      629.35     12.56 o 
   4  -1   8      700.75      678.36     13.39 o 
   5  -1   8      570.56      528.95     16.66 o 
   6  -1   8      192.08      180.87     10.39 o 
   7  -1   8      232.84      199.25     11.56 o 
  -8   0   8      111.45      112.11      9.88 o 
  -7   0   8        6.98        8.15      5.04 o 
  -6   0   8      146.65      134.87      9.63 o 
  -5   0   8     1281.16     1228.33     28.37 o 
  -4   0   8     2220.40     2263.26     43.29 o 
  -3   0   8      408.91      416.29     14.36 o 
  -2   0   8      734.31      766.44     13.28 o 
  -1   0   8     1588.62     1619.82     17.52 o 
   0   0   8      277.34      287.07      5.83 o 
   1   0   8       35.92       35.61      2.97 o 
   2   0   8       90.02       85.78      7.21 o 
   3   0   8      317.34      309.71     14.41 o 
   4   0   8       65.97       59.64      6.37 o 
   5   0   8      404.87      446.18     15.53 o 
   6   0   8      549.46      544.84     18.44 o 
   7   0   8      122.53      144.19     10.44 o 
  -8   1   8      157.06      128.56     10.19 o 
  -7   1   8      151.61      150.82     10.44 o 
  -6   1   8       18.15       15.23      5.09 o 
  -5   1   8      111.13      132.12      9.17 o 
  -4   1   8      381.87      362.65     13.34 o 
  -3   1   8      321.79      325.20      8.48 o 
  -2   1   8      394.77      412.57     12.07 o 
  -1   1   8      705.61      734.70     10.08 o 
   0   1   8      828.09      853.95     12.99 o 
   1   1   8      140.78      146.58      8.69 o 
   2   1   8      254.97      270.56      6.25 o 
   3   1   8       13.02       11.13      3.74 o 
   4   1   8        7.09        8.51      4.23 o 
   5   1   8      475.79      463.45     16.04 o 
   6   1   8      390.45      393.67     15.79 o 
   7   1   8      199.48      214.03     12.73 o 
  -8   2   8     1160.95     1140.11     29.29 o 
  -7   2   8      581.51      553.10     18.54 o 
  -6   2   8      686.61      667.49     19.46 o 
  -5   2   8      115.57      121.68      8.71 o 
  -4   2   8       22.09       19.01      4.33 o 
  -3   2   8       30.11       33.67      3.52 o 
  -2   2   8      398.47      398.66      9.56 o 
  -1   2   8      562.69      562.82     11.40 o 
   0   2   8     2008.76     2045.56     21.99 o 
   1   2   8      459.91      483.07      8.50 o 
   2   2   8      119.67      131.20      5.16 o 
   3   2   8        1.56        4.12      5.60 o 
   4   2   8        1.42        5.14      4.58 o 
   5   2   8       17.67       26.33      6.11 o 
   6   2   8       31.14       15.79      5.81 o 
  -8   3   8      341.52      355.42     15.33 o 
  -7   3   8     1144.48     1108.33     27.66 o 
  -6   3   8     1722.99     1654.55     35.30 o 
  -5   3   8      703.31      710.79     14.23 o 
  -4   3   8       60.58       70.04      4.86 o 
  -3   3   8       23.65       66.27      6.83 o 
  -2   3   8      453.08      451.90     10.33 o 
  -1   3   8      784.20      817.07     14.56 o 
   0   3   8     1480.16     1520.02     17.84 o 
   1   3   8      914.80      917.12     12.73 o 
   2   3   8      325.57      368.54     12.33 o 
   3   3   8      648.81      724.34     20.42 o 
   4   3   8      375.62      375.23     15.03 o 
   5   3   8       32.77       27.71      6.37 o 
   6   3   8        7.85       -0.36      4.99 o 
  -8   4   8      297.01      282.48     13.80 o 
  -7   4   8      808.58      793.98     24.42 o 
  -6   4   8     1409.07     1337.14     26.28 o 
  -5   4   8      921.57      902.39     33.74 o 
  -4   4   8      241.79      253.06      8.03 o 
  -3   4   8      155.34      171.88      6.77 o 
  -2   4   8       56.27       71.31      6.98 o 
  -1   4   8      146.64      141.04      8.71 o 
   0   4   8     1224.53     1257.91     19.75 o 
   1   4   8      423.25      450.75     10.78 o 
   2   4   8      159.37      192.63      7.42 o 
   3   4   8      661.00      671.62     20.32 o 
   4   4   8      256.26      227.83     12.07 o 
   5   4   8      124.34      152.55     11.00 o 
  -7   5   8      151.68      150.31     10.59 o 
  -6   5   8      311.91      280.60     13.65 o 
  -5   5   8     1610.82     1598.88     37.08 o 
  -4   5   8      416.92      427.54     16.35 o 
  -3   5   8      652.17      638.61     20.02 o 
  -2   5   8      834.60      887.73     24.24 o 
  -1   5   8        0.88        5.14      3.97 o 
   0   5   8       66.24       51.95      6.32 o 
   1   5   8       15.75       19.27      3.95 o 
   2   5   8      134.42      133.81      6.77 o 
   3   5   8      133.31      133.65     10.03 o 
   4   5   8      170.45      183.77     11.87 o 
  -6   6   8      118.86      114.14      9.73 o 
  -5   6   8      135.05      120.66      9.42 o 
  -4   6   8     1231.24     1210.05     31.12 o 
  -3   6   8      244.35      220.29     12.43 o 
  -2   6   8      351.76      361.28     15.53 o 
  -1   6   8       82.09       79.97      8.30 o 
   0   6   8       47.49       49.97      6.88 o 
   1   6   8        8.92       10.94      3.38 o 
   2   6   8       21.25       19.67      5.60 o 
   3   6   8       41.39       53.02      7.39 o 
  -5   7   8       30.09       27.91      6.32 o 
  -4   7   8      342.15      369.68     16.50 o 
  -3   7   8      358.81      373.09     16.50 o 
  -2   7   8       71.02       82.21      8.66 o 
  -1   7   8       48.93       56.03      7.64 o 
   0   7   8      128.29      132.79     10.03 o 
   1   7   8      116.37      115.00      6.77 o 
   0 -10   9      155.63      160.95     10.14 o 
   1 -10   9      210.39      229.97     12.22 o 
  -3  -9   9        0.15       -0.76      3.21 o 
  -2  -9   9        6.76       10.19      4.02 o 
  -1  -9   9      196.62      201.65     10.85 o 
   0  -9   9       35.83       38.10      5.76 o 
   1  -9   9      154.40      150.82      9.73 o 
   2  -9   9      579.24      579.48     19.15 o 
   3  -9   9      280.63      275.76     13.14 o 
   4  -9   9      318.38      299.44     14.21 o 
  -2  -8   9       10.30       13.03      3.10 o 
  -1  -8   9        6.81        8.88      2.86 o 
   0  -8   9        9.06        8.65      3.64 o 
   1  -8   9      193.22      182.62     13.19 o 
   2  -8   9      613.48      599.72     15.10 o 
   3  -8   9      454.46      467.88     11.85 o 
   4  -8   9      402.34      410.99     37.41 o 
   5  -8   9      279.34      291.65     14.16 o 
  -5  -7   9      444.85      456.83     17.52 o 
  -4  -7   9      625.44      604.69     19.92 o 
  -3  -7   9      152.41      170.78     10.85 o 
  -2  -7   9      262.19      244.34     13.80 o 
  -1  -7   9        0.70        3.49      2.38 o 
   0  -7   9        7.20        8.89      2.62 o 
   1  -7   9        4.16        3.88      2.85 o 
   2  -7   9      252.06      239.81     14.41 o 
   3  -7   9      163.18      158.62      6.88 o 
   4  -7   9      335.88      340.76      9.96 o 
   5  -7   9      520.57      487.54     18.08 o 
   6  -7   9      841.05      825.73     34.08 o 
  -6  -6   9       60.67       55.21      7.64 o 
  -5  -6   9      503.00      496.05     18.18 o 
  -4  -6   9      308.19      292.62     13.55 o 
  -3  -6   9      411.05      421.53     15.94 o 
  -2  -6   9       82.03       83.92      6.24 o 
  -1  -6   9       10.37        7.17      4.23 o 
   0  -6   9      161.30      152.30      6.22 o 
   1  -6   9        0.76        1.15      2.01 o 
   2  -6   9       22.56       26.39      3.30 o 
   3  -6   9       95.57      103.44     10.77 o 
   4  -6   9      159.09      157.60      6.97 o 
   5  -6   9     1015.24     1054.80     28.01 o 
   6  -6   9      527.00      557.83     14.77 o 
  -7  -5   9       61.50       48.69      7.64 o 
  -6  -5   9        0.05       -0.46      4.07 o 
  -5  -5   9      100.59       95.65      8.91 o 
  -4  -5   9      157.79      166.96     10.49 o 
  -3  -5   9      757.67      775.83     22.00 o 
  -2  -5   9      462.84      491.78     10.67 o 
  -1  -5   9       70.21       70.42      4.79 o 
   0  -5   9      452.21      449.09     10.41 o 
   1  -5   9      699.87      716.38     13.87 o 
   2  -5   9       35.06       36.70      6.19 o 
   3  -5   9       11.75       10.15      2.75 o 
   4  -5   9       66.44       63.42      4.05 o 
   5  -5   9      111.77      101.03     12.99 o 
   6  -5   9      929.00      910.59     18.07 o 
  -7  -4   9      189.60      184.28     11.77 o 
  -6  -4   9      132.99      103.14      8.96 o 
  -5  -4   9       34.24       39.22      6.47 o 
  -4  -4   9       19.21       25.47      5.65 o 
  -3  -4   9     3469.56     3270.54     59.69 o 
  -2  -4   9       39.30       51.24      6.37 o 
  -1  -4   9      416.24      389.24      9.30 o 
   0  -4   9      916.50      920.76     15.74 o 
   1  -4   9      583.80      582.87     12.16 o 
   2  -4   9      599.51      630.06     19.10 o 
   3  -4   9       14.79       17.68      2.55 o 
   4  -4   9        7.32        6.70      2.38 o 
   5  -4   9        4.16        1.45      2.62 o 
   6  -4   9       45.18       42.12      6.32 o 
   7  -4   9      340.72      291.65     13.91 o 
  -7  -3   9      406.85      392.91     16.60 o 
  -6  -3   9      279.57      249.73     12.94 o 
  -5  -3   9      462.81      444.55     16.50 o 
  -4  -3   9       29.56       29.34      5.45 o 
  -3  -3   9        5.91       -3.51      4.07 o 
  -2  -3   9     1330.24     1246.97     29.24 o 
  -1  -3   9       97.15       93.55     11.41 o 
   0  -3   9       79.28       93.94      5.06 o 
   1  -3   9       28.21       29.68      2.72 o 
   2  -3   9     1511.95     1521.72     18.50 o 
   3  -3   9      664.56      657.68     11.06 o 
   4  -3   9      382.06      370.21      9.84 o 
   5  -3   9       64.31       57.66      6.52 o 
   6  -3   9        6.89        8.51      4.58 o 
   7  -3   9      132.98      129.73      9.98 o 
  -8  -2   9      277.37      276.42     14.52 o 
  -7  -2   9      768.96      721.38     22.56 o 
  -6  -2   9      326.32      341.92     14.87 o 
  -5  -2   9     1200.50     1191.51     28.93 o 
  -4  -2   9      977.13      968.06     24.91 o 
  -3  -2   9      404.40      378.65     14.31 o 
  -2  -2   9      350.70      339.02     13.91 o 
  -1  -2   9       34.08       36.51      4.16 o 
   0  -2   9       14.85       19.00      2.47 o 
   1  -2   9      267.90      261.58      6.17 o 
   2  -2   9      726.47      725.12     13.83 o 
   3  -2   9     1296.37     1263.40     20.15 o 
   4  -2   9     1309.85     1324.58     21.30 o 
   5  -2   9       20.04       16.71      4.79 o 
   6  -2   9      110.17      101.66      8.56 o 
   7  -2   9       18.87       13.91      5.30 o 
  -8  -1   9       95.70       77.11      8.35 o 
  -7  -1   9       83.24       71.77      8.20 o 
  -6  -1   9      423.38      397.08     15.53 o 
  -5  -1   9     1800.90     1829.97     38.66 o 
  -4  -1   9     1661.43     1671.56     35.96 o 
  -3  -1   9     1015.66      975.85     24.60 o 
  -2  -1   9      341.24      343.86     13.50 o 
  -1  -1   9        6.49       11.66      4.69 o 
   0  -1   9       25.48       24.11      3.87 o 
   1  -1   9       51.58       55.99      4.19 o 
   2  -1   9      841.63      830.93     21.52 o 
   3  -1   9      914.18      949.05     16.66 o 
   4  -1   9      796.13      829.00     15.73 o 
   5  -1   9     1196.47     1175.16     28.17 o 
   6  -1   9      167.74      172.77     10.80 o 
  -7   0   9       22.17       19.56      5.65 o 
  -6   0   9       96.81       93.46      8.91 o 
  -5   0   9      974.86      927.05     24.40 o 
  -4   0   9      752.98      780.57     21.80 o 
  -3   0   9      895.83      917.07     15.83 o 
  -2   0   9      426.12      441.65     15.64 o 
  -1   0   9      289.31      298.22     12.58 o 
   0   0   9      383.73      406.02      9.34 o 
   1   0   9        6.94       14.65      3.44 o 
   2   0   9        0.04        1.27      2.83 o 
   3   0   9      138.78      141.39     13.22 o 
   4   0   9      632.27      651.55     19.25 o 
   5   0   9      680.26      693.88     20.93 o 
   6   0   9      548.79      558.09     19.15 o 
  -8   1   9      164.45      160.04     11.00 o 
  -7   1   9       86.73       68.40      7.89 o 
  -6   1   9       10.90        8.96      4.94 o 
  -5   1   9       39.28       32.50      5.81 o 
  -4   1   9       98.58      106.28      5.58 o 
  -3   1   9      777.06      802.62     14.77 o 
  -2   1   9      817.97      826.71     14.87 o 
  -1   1   9     1625.29     1703.81     24.22 o 
   0   1   9      380.26      383.01      7.40 o 
   1   1   9      445.74      448.20     12.22 o 
   2   1   9     1184.72     1167.36     18.76 o 
   3   1   9       20.29       19.04      3.13 o 
   4   1   9      209.20      196.05     10.44 o 
   5   1   9      257.44      249.58     12.33 o 
   6   1   9      308.61      327.05     15.13 o 
  -8   2   9      431.85      401.11     16.91 o 
  -7   2   9      408.23      396.63     16.30 o 
  -6   2   9      118.30      117.86      9.37 o 
  -5   2   9       57.79       49.92      4.41 o 
  -4   2   9       11.93       14.70      2.92 o 
  -3   2   9        4.85        7.34      2.67 o 
  -2   2   9     1214.88     1273.06     20.04 o 
  -1   2   9      883.05      932.18     16.11 o 
   0   2   9      445.60      460.76      8.37 o 
   1   2   9      166.58      171.51      5.26 o 
   2   2   9      757.47      780.52     11.95 o 
   3   2   9       43.99       40.89      4.01 o 
   4   2   9        3.83       -2.70      3.67 o 
   5   2   9       27.62       39.37      6.52 o 
  -7   3   9     1019.60      969.94     26.23 o 
  -6   3   9      395.64      408.21     11.22 o 
  -5   3   9      208.99      208.02     10.19 o 
  -4   3   9      140.75      137.29     10.54 o 
  -3   3   9       15.30       15.00      5.30 o 
  -2   3   9      274.42      281.49      8.34 o 
  -1   3   9      180.63      201.01      7.16 o 
   0   3   9        6.54       15.13      3.31 o 
   1   3   9      138.85      157.80      5.18 o 
   2   3   9      196.13      189.30      5.91 o 
   3   3   9      293.46      310.14     13.50 o 
   4   3   9       17.99       29.24      6.21 o 
   5   3   9        3.93       -2.39      4.58 o 
  -7   4   9      565.62      561.20     13.96 o 
  -6   4   9      517.02      514.13     18.59 o 
  -5   4   9      132.87      152.85     10.24 o 
  -4   4   9      574.51      553.15     18.64 o 
  -3   4   9      252.09      243.26     11.92 o 
  -2   4   9       63.18       56.74      6.62 o 
  -1   4   9      165.39      194.11     10.70 o 
   0   4   9       79.73       78.80      7.64 o 
   1   4   9      208.03      235.39      9.35 o 
   2   4   9      154.48      155.25      7.59 o 
   3   4   9      273.75      294.15     13.91 o 
   4   4   9      185.19      198.80     12.22 o 
  -6   5   9      524.20      500.89     19.36 o 
  -5   5   9      872.79      861.60     25.31 o 
  -4   5   9      480.47      532.98     19.15 o 
  -3   5   9      675.66      675.44     21.55 o 
  -2   5   9      200.47      207.15     11.71 o 
  -1   5   9        3.59       -2.44      3.87 o 
   0   5   9       18.40       21.04      5.50 o 
   1   5   9      145.08      142.62     10.03 o 
   2   5   9      161.87      158.70      7.52 o 
   3   5   9      231.48      266.69     13.91 o 
  -5   6   9      453.24      427.49     18.08 o 
  -4   6   9     1043.75     1009.21     28.52 o 
  -3   6   9      399.58      402.69     17.06 o 
  -2   6   9      323.20      341.26     15.59 o 
  -1   6   9       80.68       74.06      8.25 o 
   0   6   9       34.92       31.07      6.42 o 
   1   6   9       14.58       14.92      5.50 o 
  -1  -9  10       64.30       83.94      7.64 o 
   0  -9  10      222.04      229.61     11.77 o 
   1  -9  10      415.12      403.30     15.89 o 
   2  -9  10      399.91      401.06     16.04 o 
  -3  -8  10      146.83      163.70     11.71 o 
  -2  -8  10        2.76        1.53      4.74 o 
  -1  -8  10        6.97        8.04      2.98 o 
   0  -8  10      232.95      220.94      8.10 o 
   1  -8  10      786.99      746.56     15.56 o 
   2  -8  10      471.12      474.28     12.21 o 
   3  -8  10      238.10      256.81      9.11 o 
   4  -8  10      218.22      240.43     20.27 o 
  -4  -7  10      530.23      545.81     19.61 o 
  -3  -7  10      235.98      247.49     13.34 o 
  -2  -7  10      333.75      337.39     14.82 o 
  -1  -7  10      200.33      217.99     13.68 o 
   0  -7  10      244.52      209.69      7.72 o 
   1  -7  10      379.81      362.46     10.23 o 
   2  -7  10       42.78       41.96      4.10 o 
   3  -7  10      105.04      107.45      6.05 o 
   4  -7  10      695.29      691.91     15.49 o 
   5  -7  10      579.36      602.40     21.09 o 
  -5  -6  10      376.35      385.88     16.45 o 
  -4  -6  10      557.32      562.01     19.41 o 
  -3  -6  10      374.21      378.49     15.84 o 
  -2  -6  10     1125.07     1116.43     28.73 o 
  -1  -6  10     1357.24     1369.84     21.73 o 
   0  -6  10       25.34       26.57      3.55 o 
   1  -6  10        0.02       -3.59      3.59 o 
   2  -6  10       28.04       29.52      3.63 o 
   3  -6  10       49.08       52.55      4.52 o 
   4  -6  10      151.59      146.75      6.89 o 
   5  -6  10     1056.07     1051.14     40.26 o 
  -6  -5  10        0.21       -3.31      4.28 o 
  -5  -5  10       98.53      104.26      9.58 o 
  -4  -5  10      290.68      288.39     13.50 o 
  -3  -5  10      751.01      703.96     21.70 o 
  -2  -5  10      576.60      575.05     18.95 o 
  -1  -5  10     1982.24     1885.51     26.85 o 
   0  -5  10      652.36      619.37     13.00 o 
   1  -5  10       35.71       31.92      7.11 o 
   2  -5  10       13.05       10.82      2.86 o 
   3  -5  10       11.62       16.58      4.62 o 
   4  -5  10      146.79      149.30      5.57 o 
   5  -5  10      170.86      177.02      8.28 o 
   6  -5  10      405.48      406.66     16.66 o 
  -6  -4  10      243.70      240.82     13.34 o 
  -5  -4  10        0.38       -1.43      4.69 o 
  -4  -4  10      128.53      142.41     10.19 o 
  -3  -4  10        5.01       12.17      4.94 o 
  -2  -4  10     1035.19     1035.70     26.89 o 
  -1  -4  10      764.67      819.58     23.28 o 
   0  -4  10      415.42      420.01     10.28 o 
   1  -4  10      246.61      234.51      6.16 o 
   2  -4  10       51.75       64.16      3.82 o 
   3  -4  10       19.42       20.99      2.89 o 
   4  -4  10        0.36        3.65      2.52 o 
   5  -4  10        6.05        7.44      4.33 o 
   6  -4  10       43.41       42.17      6.83 o 
  -7  -3  10      471.91      435.90     18.08 o 
  -6  -3  10      142.99      126.06     10.49 o 
  -5  -3  10      169.45      163.30     10.75 o 
  -4  -3  10       72.04       72.22      7.64 o 
  -3  -3  10       22.90       32.09      5.65 o 
  -2  -3  10      686.53      665.71     20.42 o 
  -1  -3  10      120.33      124.79      9.02 o 
   0  -3  10      471.32      476.16      8.68 o 
   1  -3  10      358.35      367.49      7.69 o 
   2  -3  10      371.74      371.29      7.95 o 
   3  -3  10      348.60      364.38     10.01 o 
   4  -3  10      491.69      465.87     14.85 o 
   5  -3  10        1.46        4.33      4.43 o 
   6  -3  10       62.74       64.33      7.54 o 
  -7  -2  10      171.30      177.15     12.02 o 
  -6  -2  10      354.53      339.99     15.33 o 
  -5  -2  10      515.62      509.19     18.49 o 
  -4  -2  10      473.17      437.17     16.20 o 
  -3  -2  10      109.73      104.87      8.51 o 
  -2  -2  10        0.00        8.71      4.38 o 
  -1  -2  10       38.89       43.96      6.16 o 
   0  -2  10      372.01      362.82      9.09 o 
   1  -2  10      501.61      520.81     11.47 o 
   2  -2  10      464.74      478.57     11.23 o 
   3  -2  10      479.64      481.71     11.66 o 
   4  -2  10        7.47       10.52      3.06 o 
   5  -2  10      590.47      604.74     19.46 o 
   6  -2  10      155.67      135.94     10.03 o 
  -7  -1  10       19.79       16.40      5.65 o 
  -6  -1  10      476.15      430.60     17.11 o 
  -5  -1  10     1053.23     1023.02     27.30 o 
  -4  -1  10     1278.91     1168.38     28.88 o 
  -3  -1  10      259.58      260.22     12.22 o 
  -2  -1  10       32.76       39.98      5.76 o 
  -1  -1  10       31.61       40.85      5.96 o 
   0  -1  10      148.59      158.03      6.18 o 
   1  -1  10      325.53      325.71      8.83 o 
   2  -1  10      252.87      256.15      8.06 o 
   3  -1  10       14.00       19.10      3.40 o 
   4  -1  10        6.12        3.65      2.73 o 
   5  -1  10      179.52      184.79     10.65 o 
   6  -1  10      237.51      208.47     11.92 o 
  -7   0  10        2.90        2.55      5.04 o 
  -6   0  10      127.16      110.88      9.68 o 
  -5   0  10      954.03      907.50     25.26 o 
  -4   0  10      821.27      767.58     14.86 o 
  -3   0  10      703.72      665.46     19.97 o 
  -2   0  10      464.61      481.74     16.60 o 
  -1   0  10      316.23      344.88     13.65 o 
   0   0  10       58.79       68.15      6.88 o 
   1   0  10        3.50        3.02      2.63 o 
   2   0  10      139.90      142.79      6.30 o 
   3   0  10        0.25        0.18      3.03 o 
   4   0  10       16.72       25.39      3.87 o 
   5   0  10      319.77      344.16     15.18 o 
  -7   1  10        0.60        1.12      4.33 o 
  -6   1  10       86.01       79.20      8.20 o 
  -5   1  10        3.03        3.58      2.62 o 
  -4   1  10     1276.58     1174.79     19.86 o 
  -3   1  10      802.42      803.40     15.24 o 
  -2   1  10      459.68      495.29     16.50 o 
  -1   1  10      717.78      752.50     21.04 o 
   0   1  10      515.59      531.96     17.11 o 
   1   1  10      100.30      108.31      5.76 o 
   2   1  10      127.96      156.49      6.59 o 
   3   1  10       10.81       13.67      3.09 o 
   4   1  10       93.47       98.35      8.30 o 
   5   1  10      249.61      259.15     13.40 o 
  -7   2  10      142.33      129.93     10.59 o 
  -6   2  10       45.02       37.67      6.14 o 
  -5   2  10       39.74       41.70      4.28 o 
  -4   2  10      116.01      117.49      6.22 o 
  -3   2  10      859.64      860.96     16.31 o 
  -2   2  10     1001.22     1026.75     17.93 o 
  -1   2  10      594.92      648.42     13.47 o 
   0   2  10      501.67      512.20     16.86 o 
   1   2  10      165.17      166.21      6.73 o 
   2   2  10      218.18      240.06      8.12 o 
   3   2  10       16.00       12.19      5.32 o 
   4   2  10        0.73       -4.02      4.02 o 
  -6   3  10      253.80      226.26      8.71 o 
  -5   3  10      204.46      203.99      8.10 o 
  -4   3  10       83.50       98.86      8.66 o 
  -3   3  10       30.00       26.82      7.84 o 
  -2   3  10      267.68      291.97     20.60 o 
  -1   3  10      161.51      159.85     12.89 o 
   0   3  10      390.95      423.37     10.73 o 
   2   3  10      156.14      185.86     10.59 o 
   3   3  10      432.45      423.98     16.40 o 
  -6   4  10      534.09      514.23     19.30 o 
  -5   4  10      209.78      196.81     11.71 o 
  -4   4  10      443.74      442.21     17.16 o 
  -3   4  10      228.74      234.35     12.38 o 
  -2   4  10       65.06       66.47      7.28 o 
  -1   4  10      360.24      385.42     15.43 o 
   0   4  10        9.88       10.49      4.89 o 
   1   4  10      158.62      168.39     10.59 o 
   2   4  10      251.23      283.84      9.56 o 
  -5   5  10      389.71      398.76     17.32 o 
  -4   5  10      388.05      408.09     17.11 o 
  -3   5  10      528.20      484.03     18.39 o 
  -2   5  10        7.03        3.57      4.64 o 
  -1   5  10       54.39       55.06      7.28 o 
   0   5  10       37.61       31.94      6.52 o 
   1   5  10       78.99       91.43      8.86 o 
  -1  -8  11       72.66       72.53      8.10 o 
   0  -8  11       60.20       63.66      6.83 o 
   1  -8  11      194.19      174.30      7.69 o 
   2  -8  11      338.07      321.23     10.33 o 
  -3  -7  11      215.24      240.10     13.60 o 
  -2  -7  11      184.31      189.83     12.17 o 
  -1  -7  11        2.53       -0.41      4.33 o 
   0  -7  11       26.38       26.80      3.74 o 
   1  -7  11        3.21       -0.72      2.38 o 
   2  -7  11      187.71      178.32     16.50 o 
   3  -7  11      189.77      203.17      8.42 o 
  -4  -6  11      101.34      124.64     10.44 o 
  -3  -6  11      727.50      711.25     22.97 o 
  -2  -6  11      303.04      324.76     14.82 o 
  -1  -6  11       78.64       74.92      8.10 o 
   0  -6  11      104.13      103.98      5.71 o 
   1  -6  11        0.07       -1.32      2.28 o 
   2  -6  11       15.51       20.88      4.10 o 
   3  -6  11      212.10      211.08      9.19 o 
   4  -6  11      267.02      270.82      7.86 o 
  -5  -5  11       14.65       14.41      5.81 o 
  -4  -5  11      343.62      312.79     14.77 o 
  -3  -5  11      368.95      384.45     16.40 o 
  -2  -5  11      775.96      848.62     24.86 o 
  -1  -5  11      601.48      606.17     20.53 o 
   0  -5  11      487.25      499.06     11.91 o 
   1  -5  11       68.72       80.76      5.24 o 
   2  -5  11       24.20       26.15      3.16 o 
   3  -5  11       88.05       83.84      4.63 o 
   4  -5  11      237.36      232.92      8.05 o 
  -5  -4  11        3.06        9.07      5.20 o 
  -4  -4  11       17.04       14.87      5.35 o 
  -3  -4  11      568.48      558.09     19.46 o 
  -2  -4  11      891.09      872.25     25.06 o 
  -1  -4  11     1061.46     1080.83     28.52 o 
   0  -4  11      684.28      716.14     22.31 o 
   1  -4  11      272.58      277.43      7.09 o 
   2  -4  11      179.69      173.79      5.73 o 
   3  -4  11        8.46        8.23      2.68 o 
   4  -4  11        9.37       10.16      4.81 o 
   5  -4  11      162.79      163.24     10.44 o 
  -6  -3  11       39.91       45.33      7.33 o 
  -5  -3  11       13.48       14.36      5.76 o 
  -4  -3  11       44.89       34.89      6.32 o 
  -3  -3  11       26.26       25.01      5.96 o 
  -2  -3  11      565.89      548.66     19.05 o 
  -1  -3  11      506.48      510.06     18.34 o 
   0  -3  11     1000.45     1038.40     27.61 o 
   1  -3  11      420.52      405.03      8.46 o 
   2  -3  11      478.14      462.90     11.62 o 
   3  -3  11      349.32      343.82     10.12 o 
   4  -3  11       10.57        8.61      3.36 o 
   5  -3  11        2.95        5.14      4.79 o 
  -6  -2  11      138.97      143.89     11.21 o 
  -5  -2  11      181.60      152.70     10.59 o 
  -4  -2  11      268.21      273.31     13.45 o 
  -3  -2  11       43.65       45.08      6.77 o 
  -2  -2  11       30.63       20.02      5.40 o 
  -1  -2  11      430.38      418.73     16.04 o 
   0  -2  11      443.93      435.95     16.60 o 
   1  -2  11     1102.96     1176.02     28.73 o 
   2  -2  11      268.83      282.15      9.06 o 
   3  -2  11      333.91      343.48     10.16 o 
   4  -2  11      246.11      249.50      8.79 o 
   5  -2  11        0.11       -3.41      3.92 o 
  -6  -1  11      421.32      397.49     17.16 o 
  -5  -1  11      799.62      736.15     23.02 o 
  -4  -1  11      294.45      273.21     13.60 o 
  -3  -1  11      232.49      235.98     12.68 o 
  -2  -1  11      591.73      568.43     19.10 o 
  -1  -1  11       60.85       48.13      6.32 o 
   0  -1  11      305.91      314.32     13.96 o 
   1  -1  11      515.92      514.31     11.96 o 
   2  -1  11      232.95      230.35      8.02 o 
   3  -1  11      170.14      185.76      7.64 o 
   4  -1  11      377.51      374.14     10.71 o 
  -6   0  11      233.28      223.45     13.09 o 
  -5   0  11      584.07      575.51     19.97 o 
  -4   0  11      603.27      582.89     19.81 o 
  -3   0  11      267.43      284.16     13.65 o 
  -2   0  11     1078.55     1035.80     27.05 o 
  -1   0  11      600.22      607.70     19.71 o 
   0   0  11       12.91        7.03      4.64 o 
   1   0  11       40.71       33.77      5.76 o 
   2   0  11        5.60        8.86      3.08 o 
   3   0  11       22.28       25.52      5.86 o 
   4   0  11      358.31      351.27     10.64 o 
  -6   1  11       12.08       13.57      9.60 o 
  -5   1  11      124.40      110.37      9.02 o 
  -4   1  11      146.81      167.17     10.80 o 
  -3   1  11      330.66      327.15     14.41 o 
  -2   1  11      749.37      751.84     22.36 o 
  -1   1  11      906.27      928.94     25.16 o 
   0   1  11      208.61      233.33     11.82 o 
   1   1  11      148.01      148.52      9.98 o 
   2   1  11        0.00       -1.92      2.37 o 
   3   1  11       49.31       55.31      6.52 o 
   4   1  11       24.37       19.10      6.06 o 
  -6   2  11       29.17       24.36      4.05 o 
  -5   2  11        0.65        4.27      2.98 o 
  -4   2  11       18.18       24.40      3.76 o 
  -3   2  11      425.29      428.51     16.30 o 
  -2   2  11      677.33      701.37     21.29 o 
  -1   2  11      199.78      232.77     12.02 o 
   0   2  11      534.70      570.51     18.85 o 
   1   2  11      230.50      239.19     12.02 o 
   2   2  11       44.59       51.09      4.68 o 
   3   2  11        5.11        8.18      3.22 o 
  -5   3  11       19.04       12.90      3.57 o 
  -4   3  11        2.33       -1.66      2.68 o 
  -3   3  11      207.40      212.82      8.23 o 
  -2   3  11       37.69       39.17      5.96 o 
  -4   4  11      178.81      185.76     11.61 o 
  -3   4  11       45.96       45.89      6.83 o 
  -2   4  11       24.90       28.22      6.16 o 
  -1   4  11       12.44        8.10      4.84 o 
   0  -7  12      186.26      168.54     11.77 o 
  -2  -6  12      165.46      172.06     11.66 o 
  -1  -6  12      188.35      210.82     12.73 o 
   0  -6  12      102.44       92.70      9.37 o 
   1  -6  12       28.76       28.11      3.93 o 
   2  -6  12       21.76       25.90      4.98 o 
  -3  -5  12      118.60      139.41     10.75 o 
  -2  -5  12      599.56      583.35     20.78 o 
  -1  -5  12      526.54      486.88     18.69 o 
   0  -5  12      323.14      327.91     15.33 o 
   1  -5  12      192.00      187.95      6.27 o 
   2  -5  12        1.11        0.50      2.45 o 
   3  -5  12      129.03      131.91      5.54 o 
  -4  -4  12        6.94       18.44      5.86 o 
  -3  -4  12      863.12      803.90     25.01 o 
  -2  -4  12      333.06      370.24     16.20 o 
  -1  -4  12      447.07      458.15     18.13 o 
   0  -4  12      256.30      268.68     14.01 o 
   1  -4  12      658.72      648.65     22.00 o 
   2  -4  12      250.30      256.55      8.79 o 
   3  -4  12       17.99       23.02      4.02 o 
  -5  -3  12      119.85      113.94     10.03 o 
  -4  -3  12        0.33       -4.43      4.43 o 
  -3  -3  12        6.85        8.15      5.04 o 
  -2  -3  12      316.09      285.95     14.31 o 
  -1  -3  12      301.31      312.94     14.87 o 
   0  -3  12      304.94      323.64     15.08 o 
   1  -3  12      550.50      598.48     20.83 o 
   2  -3  12      858.00      857.05     17.12 o 
   3  -3  12      296.30      310.97     10.20 o 
  -5  -2  12      347.07      317.52     15.48 o 
  -4  -2  12       66.26       66.57      8.10 o 
  -3  -2  12       94.07       87.56      9.12 o 
  -2  -2  12       23.86       22.67      5.91 o 
  -1  -2  12      160.63      165.99     11.05 o 
   0  -2  12      143.88      147.20     10.49 o 
   1  -2  12      698.30      698.61     22.46 o 
   2  -2  12      623.43      653.39     22.69 o 
   3  -2  12      176.93      190.85      8.18 o 
  -5  -1  12      256.54      273.72     14.57 o 
  -4  -1  12      104.13      110.17      9.98 o 
  -3  -1  12      193.49      193.19     12.07 o 
  -2  -1  12        5.86        9.07      4.58 o 
  -1  -1  12        5.35        8.96      4.84 o 
   0  -1  12      183.13      200.88     11.61 o 
   1  -1  12      360.94      348.80     15.23 o 
   2  -1  12      201.05      205.00     11.71 o 
   3  -1  12      168.08      175.09      7.78 o 
  -5   0  12      165.16      169.00     11.71 o 
  -4   0  12      217.71      206.74     12.58 o 
  -3   0  12      149.32      136.10      9.88 o 
  -2   0  12      246.58      252.38     13.34 o 
  -1   0  12       60.72       57.25      7.03 o 
   0   0  12        0.01       -0.20      3.46 o 
   1   0  12       19.83       18.49      5.45 o 
   2   0  12       55.77       52.87      6.98 o 
  -4   1  12      232.33      213.21     12.68 o 
  -3   1  12      496.69      477.15     18.03 o 
  -2   1  12      513.96      530.99     19.00 o 
  -1   1  12      597.06      590.94     20.22 o 
   0   1  12       81.23       63.82      7.59 o 
   1   1  12      126.54      153.77     10.49 o 
   2   1  12        6.24        7.49      4.33 o 
  -4   2  12      175.41      178.63     11.51 o 
  -3   2  12      369.07      375.23     15.99 o 
  -2   2  12      257.27      265.83     13.34 o 
  -1   2  12      445.42      480.21     17.88 o 
   0   2  12      245.06      223.65     12.38 o 
   1   2  12      140.89      133.91      9.68 o 
  -2  -4  13       89.29      107.32     10.34 o 
  -1  -4  13      156.50      160.39     11.87 o 
   0  -4  13      297.52      324.71     15.94 o 
   1  -4  13      198.04      174.96     12.17 o 
  -2  -3  13      133.21      126.37     10.59 o 
  -1  -3  13      164.71      189.42     12.28 o 
   0  -3  13      529.90      531.04     20.17 o 
   1  -3  13      509.05      550.60     20.83 o 
  -3  -2  13        1.53        0.61      4.58 o 
  -2  -2  13       14.09       19.56      5.86 o 
  -1  -2  13       44.08       40.49      6.83 o 
   0  -2  13      672.98      635.76     21.95 o 
   1  -2  13      542.85      564.00     20.83 o 
  -3  -1  13       72.59       68.51      8.30 o 
  -2  -1  13       70.70       59.54      7.64 o 
  -1  -1  13       27.89       18.39      5.55 o 
   0  -1  13       74.41       74.31      8.35 o 
  -2   0  13      258.78      243.06     13.50 o 
  -1   0  13       15.68       11.05      5.14 o 
                                                 
